# Supplementary material for: Cyclo­hexa­none 2-nitro­phenyl­hydrazone
Source: Acta Crystallogr Sect E Struct Rep Online. 2010 May 8;66(Pt 6):o1300. doi: 10.1107/S1600536810016156 (PMC2979490; doi:10.1107/S1600536810016156)
Supplement: Supplementary file 1 [file e-66-o1300-sup1.cif]

##############################################################################
###                                                                        ###
###        Electronic paper (Acta Crystallographica Section E)             ###
###                                                                        ###
##############################################################################
#                                                                            #
# This CIF contains the data in a paper accepted for publication in Acta     #
# Crystallographica Section E. It conforms to the requirements of Notes      #
# for Authors for Section E, and has been peer reviewed under the auspices   #
# of the IUCr Commission on Journals.                                        #
#                                                                            #
# Full details of the Crystallographic Information File format               #
# are given in the paper "The Crystallographic Information File (CIF):       #
# a New Standard Archive File for Crystallography" by S. R. Hall, F. H.      #
# Allen and I. D. Brown [Acta Cryst. (1991), A47, 655-685].                  #
#                                                                            #
# The current version of the core CIF dictionary is obtainable from          #
# ftp://ftp.iucr.org/pub/cif_core.dic. The current version number is 2.4.    #
#                                                                            #
# Software is freely available for graphical display of the structure(s) in  #
# this CIF.  For information consult the CIF home page http://www.iucr.org/  #
# cif/home.html                                                              #
#                                                                            #
# This file may be used for bona fide research purposes within the           #
# scientific community so long as proper attribution is given to the journal # 
# article from which it was obtained.                                        #
#                                                                            #
##############################################################################
                                             
data_global
_audit_creation_method     SHELXL-97
_journal_date_recd_electronic     2010-04-30
_journal_date_accepted     2010-05-03
_journal_name_full     'Acta Crystallographica, Section E'
_journal_year     2010
_journal_volume     66
_journal_issue      6
_journal_page_first     o1300
_journal_page_last     o1300
_journal_paper_category     QO
_journal_coeditor_code     DN2561
_publ_contact_author_name     'Yang, Bao-he'
_publ_contact_author_address
;
Department of Physics, Zhengzhou Normal
University,
Zhengzhou 450044
People's Republic of China
;
_publ_contact_author_email     ybaohe@126.com
_publ_contact_author_fax     '?'
_publ_contact_author_phone     '?'
_publ_section_title
;
Cyclohexanone 2-nitrophenylhydrazone
;
loop_
    _publ_author_name
    _publ_author_address
    'Yang, Bao-he'
;
Department of Physics, Zhengzhou Normal University,
Zhengzhou 450044
People's Republic of China
;
    'Niu, Jun-long'
;
Department of Chemistry, Zhengzhou University
Zhengzhou 450052
People's Republic of China
;
data_I
_chemical_name_systematic
;
Cyclohexanone 2-nitrophenylhydrazone
;
_chemical_name_common     ?
_chemical_formula_moiety     'C12 H15 N3 O2'
_chemical_formula_sum     'C12 H15 N3 O2'
_chemical_formula_structural     ?
_chemical_formula_analytical     ?
_chemical_formula_iupac     'C12 H15 N3 O2'
_chemical_formula_weight     233.27
_chemical_melting_point     ?
_symmetry_cell_setting     'Monoclinic'
_symmetry_space_group_name_H-M     'P 21/c'
_symmetry_space_group_name_Hall     '-P 2ybc'
loop_
    _symmetry_equiv_pos_as_xyz
    'x, y, z'
    '-x, y+1/2, -z+1/2'
    '-x, -y, -z'
    'x, -y-1/2, z-1/2'
_cell_length_a     8.519(5)
_cell_length_b     19.609(7)
_cell_length_c     7.822(4)
_cell_angle_alpha     90.00
_cell_angle_beta     112.110(7)
_cell_angle_gamma     90.00
_cell_volume     1210.6(10)
_cell_formula_units_Z     4
_cell_measurement_reflns_used     666
_cell_measurement_theta_min     2.99
_cell_measurement_theta_max     26.32
_cell_measurement_temperature     293(2)
_exptl_crystal_description     block
_exptl_crystal_colour     red
_exptl_crystal_size_max     0.23
_exptl_crystal_size_mid     0.20
_exptl_crystal_size_min     0.19
_exptl_crystal_density_diffrn     1.280
_exptl_crystal_density_meas     ?
_exptl_crystal_density_method     'not measured'
_exptl_crystal_F_000     496
_exptl_absorpt_coefficient_mu     0.09
_exptl_absorpt_correction_type     multi-scan
_exptl_absorpt_process_details     '(SADABS; Bruker, 1998)'
_exptl_absorpt_correction_T_min     0.9725
_exptl_absorpt_correction_T_max     0.9772
_exptl_special_details
;
;
_diffrn_ambient_temperature     293(2)
_diffrn_radiation_type     MoK\a
_diffrn_radiation_wavelength     0.71073
_diffrn_radiation_source     'fine-focus sealed tube'
_diffrn_radiation_monochromator     graphite
_diffrn_measurement_device_type     'Bruker SMART CCD area-detector'
_diffrn_measurement_method     '\w scans'
_diffrn_detector_area_resol_mean     ?
_diffrn_reflns_number     4958
_diffrn_reflns_av_R_equivalents     0.0352
_diffrn_reflns_av_sigmaI/netI     0.1492
_diffrn_reflns_theta_min     3.00
_diffrn_reflns_theta_max     26.37
_diffrn_reflns_theta_full     26.37
_diffrn_measured_fraction_theta_max     0.998
_diffrn_measured_fraction_theta_full     0.998
_diffrn_reflns_limit_h_min     -10
_diffrn_reflns_limit_h_max     8
_diffrn_reflns_limit_k_min     -24
_diffrn_reflns_limit_k_max     23
_diffrn_reflns_limit_l_min     -8
_diffrn_reflns_limit_l_max     9
_diffrn_standards_number     ?
_diffrn_standards_interval_count     ?
_diffrn_standards_interval_time     ?
_diffrn_standards_decay_%     ?
loop_
    _diffrn_standard_refln_index_h
    _diffrn_standard_refln_index_k
    _diffrn_standard_refln_index_l
    ? ? ?
_refine_special_details
;
Refinement of <i>F</i>^2^ against ALL reflections. The weighted <i>R</i>-factor
wR and goodness of fit <i>S</i> are based on <i>F</i>^2^, conventional
<i>R</i>-factors <i>R</i> are based on <i>F</i>, with <i>F</i> set to zero for
negative <i>F</i>^2^. The threshold expression of <i>F</i>^2^ >
\s(<i>F</i>^2^) is used only for calculating <i>R</i>-factors(gt) etc. and is
not relevant to the choice of reflections for refinement. <i>R</i>-factors
based on <i>F</i>^2^ are statistically about twice as large as those based on
<i>F</i>, and <i>R</i>- factors based on ALL data will be even larger.
;
_reflns_number_total     2472
_reflns_number_gt     739
_reflns_threshold_expression     I>2\s(I)
_refine_ls_structure_factor_coef     Fsqd
_refine_ls_matrix_type     full
_refine_ls_R_factor_all     0.1741
_refine_ls_R_factor_gt     0.0351
_refine_ls_wR_factor_gt     0.0532
_refine_ls_wR_factor_ref     0.0660
_refine_ls_goodness_of_fit_ref     0.640
_refine_ls_restrained_S_all     0.640
_refine_ls_number_reflns     2472
_refine_ls_number_parameters     155
_refine_ls_number_restraints     0
_refine_ls_hydrogen_treatment     constr
_refine_ls_weighting_scheme     calc
_refine_ls_weighting_details
         'calc w=1/[\s^2^(Fo^2^)+(0.0244P)^2^+0.0000P] where P=(Fo^2^+2Fc^2^)/3'
_atom_sites_solution_hydrogens     geom
_atom_sites_solution_primary     direct
_atom_sites_solution_secondary     difmap
_refine_ls_shift/su_max     0.001
_refine_ls_shift/su_mean     0.000
_refine_diff_density_max     0.091
_refine_diff_density_min     -0.112
_refine_ls_extinction_method     none
_refine_ls_extinction_coef     ?
loop_
    _atom_type_symbol
    _atom_type_description
    _atom_type_scat_dispersion_real
    _atom_type_scat_dispersion_imag
    _atom_type_scat_source
    'C' 'C' 0.0033 0.0016
                         'International Tables Vol C Tables 4.2.6.8 and 6.1.1.4'
    'H' 'H' 0.0000 0.0000
                         'International Tables Vol C Tables 4.2.6.8 and 6.1.1.4'
    'N' 'N' 0.0061 0.0033
                         'International Tables Vol C Tables 4.2.6.8 and 6.1.1.4'
    'O' 'O' 0.0106 0.0060
                         'International Tables Vol C Tables 4.2.6.8 and 6.1.1.4'
_computing_data_collection     'SMART (Bruker, 1998)'
_computing_cell_refinement     'SAINT (Bruker, 1998)'
_computing_data_reduction     'SAINT (Bruker, 1998)'
_computing_structure_solution     'SHELXTL (Sheldrick, 2008)'
_computing_structure_refinement     'SHELXL97 (Sheldrick, 2008)'
_computing_molecular_graphics
   'ORTEPIII (Burnett & Johnson, 1996) and ORTEP-3 for Windows (Farrugia, 1997)'
_computing_publication_material     'SHELXTL (Sheldrick, 2008)'
loop_
    _atom_site_type_symbol
    _atom_site_label
    _atom_site_fract_x
    _atom_site_fract_y
    _atom_site_fract_z
    _atom_site_U_iso_or_equiv
    _atom_site_adp_type
    _atom_site_calc_flag
    _atom_site_refinement_flags
    _atom_site_occupancy
    _atom_site_disorder_assembly
    _atom_site_disorder_group
    O O1 -0.0513(2) 0.70011(9) 0.6282(2) 0.1024(6) Uani d . 1 . .
    O O2 0.0322(2) 0.60900(8) 0.7886(2) 0.0979(6) Uani d . 1 . .
    N N1 0.0275(3) 0.64621(11) 0.6599(3) 0.0736(6) Uani d . 1 . .
    N N2 0.19470(18) 0.51469(9) 0.6890(2) 0.0621(5) Uani d . 1 . .
    H H2 0.1484 0.5239 0.7669 0.075 Uiso calc R 1 . .
    N N3 0.2696(2) 0.45142(10) 0.6925(2) 0.0614(5) Uani d . 1 . .
    C C1 0.1174(3) 0.62570(13) 0.5443(3) 0.0567(6) Uani d . 1 . .
    C C2 0.1241(3) 0.67296(11) 0.4156(3) 0.0716(6) Uani d . 1 . .
    H H2B 0.0729 0.7153 0.4079 0.086 Uiso calc R 1 . .
    C C3 0.2056(3) 0.65756(14) 0.2998(3) 0.0802(7) Uani d . 1 . .
    H H3B 0.2101 0.6890 0.2128 0.096 Uiso calc R 1 . .
    C C4 0.2813(3) 0.59436(15) 0.3146(3) 0.0795(7) Uani d . 1 . .
    H H4A 0.3373 0.5836 0.2365 0.095 Uiso calc R 1 . .
    C C5 0.2757(2) 0.54760(11) 0.4404(3) 0.0664(6) Uani d . 1 . .
    H H5A 0.3268 0.5053 0.4454 0.080 Uiso calc R 1 . .
    C C6 0.1950(2) 0.56162(12) 0.5625(3) 0.0540(5) Uani d . 1 . .
    C C7 0.2737(2) 0.41110(11) 0.8199(3) 0.0577(6) Uani d . 1 . .
    C C8 0.2140(3) 0.42256(10) 0.9746(3) 0.0716(6) Uani d . 1 . .
    H H8A 0.1145 0.3949 0.9554 0.086 Uiso calc R 1 . .
    H H8B 0.1826 0.4700 0.9762 0.086 Uiso calc R 1 . .
    C C9 0.3519(3) 0.40421(11) 1.1584(3) 0.0783(7) Uani d . 1 . .
    H H9A 0.4436 0.4370 1.1866 0.094 Uiso calc R 1 . .
    H H9B 0.3064 0.4071 1.2547 0.094 Uiso calc R 1 . .
    C C10 0.4207(3) 0.33364(11) 1.1574(3) 0.0890(7) Uani d . 1 . .
    H H10A 0.3317 0.3004 1.1402 0.107 Uiso calc R 1 . .
    H H10B 0.5111 0.3247 1.2755 0.107 Uiso calc R 1 . .
    C C11 0.4880(3) 0.32612(11) 1.0044(3) 0.0859(7) Uani d . 1 . .
    H H11A 0.5276 0.2798 1.0032 0.103 Uiso calc R 1 . .
    H H11B 0.5832 0.3567 1.0270 0.103 Uiso calc R 1 . .
    C C12 0.3504(3) 0.34250(10) 0.8190(3) 0.0722(6) Uani d . 1 . .
    H H12A 0.3981 0.3415 0.7243 0.087 Uiso calc R 1 . .
    H H12B 0.2626 0.3080 0.7891 0.087 Uiso calc R 1 . .
loop_
    _atom_site_aniso_label
    _atom_site_aniso_U_11
    _atom_site_aniso_U_22
    _atom_site_aniso_U_33
    _atom_site_aniso_U_12
    _atom_site_aniso_U_13
    _atom_site_aniso_U_23
    O1 0.1178(15) 0.0768(11) 0.1168(14) 0.0302(11) 0.0489(12) -0.0068(10)
    O2 0.1121(15) 0.1044(14) 0.1003(13) 0.0261(10) 0.0662(12) 0.0126(11)
    N1 0.0680(15) 0.0692(16) 0.0808(15) 0.0008(12) 0.0246(14) -0.0132(13)
    N2 0.0626(14) 0.0648(12) 0.0657(12) 0.0003(10) 0.0319(11) 0.0026(10)
    N3 0.0617(12) 0.0553(12) 0.0665(12) 0.0020(10) 0.0234(10) -0.0003(10)
    C1 0.0491(16) 0.0625(16) 0.0589(14) -0.0032(13) 0.0207(13) -0.0044(14)
    C2 0.0627(17) 0.0662(16) 0.0706(16) -0.0056(13) 0.0077(14) -0.0003(15)
    C3 0.0862(19) 0.081(2) 0.0700(17) -0.0111(16) 0.0258(15) 0.0096(15)
    C4 0.0774(19) 0.096(2) 0.0720(17) -0.0038(16) 0.0365(15) 0.0006(16)
    C5 0.0650(17) 0.0712(17) 0.0686(15) 0.0002(12) 0.0314(14) -0.0004(14)
    C6 0.0413(14) 0.0648(17) 0.0554(14) -0.0098(13) 0.0175(12) -0.0061(13)
    C7 0.0491(14) 0.0576(15) 0.0613(14) -0.0049(12) 0.0150(12) -0.0030(13)
    C8 0.0701(17) 0.0780(16) 0.0674(15) -0.0056(12) 0.0266(15) 0.0073(13)
    C9 0.0760(18) 0.0897(17) 0.0644(16) -0.0126(14) 0.0210(15) 0.0007(14)
    C10 0.0890(19) 0.0827(18) 0.0785(17) -0.0061(15) 0.0123(15) 0.0160(15)
    C11 0.0792(19) 0.0711(16) 0.0945(19) 0.0097(14) 0.0181(18) 0.0029(15)
    C12 0.0732(17) 0.0607(15) 0.0778(16) -0.0054(13) 0.0226(15) -0.0030(13)
_geom_special_details
;
 All esds (except the esd in the dihedral angle between two l.s. planes)
 are estimated using the full covariance matrix.  The cell esds are taken
 into account individually in the estimation of esds in distances, angles
 and torsion angles; correlations between esds in cell parameters are only
 used when they are defined by crystal symmetry.  An approximate (isotropic)
 treatment of cell esds is used for estimating esds involving l.s. planes.
;
loop_
    _geom_bond_atom_site_label_1
    _geom_bond_atom_site_label_2
    _geom_bond_site_symmetry_2
    _geom_bond_distance
    _geom_bond_publ_flag
    O1 N1 . 1.2262(19) ?
    O2 N1 . 1.2319(19) ?
    N1 C1 . 1.445(2) ?
    N2 C6 . 1.352(2) ?
    N2 N3 . 1.3906(18) ?
    N2 H2 . 0.8600 ?
    N3 C7 . 1.262(2) ?
    C1 C2 . 1.385(2) ?
    C1 C6 . 1.402(2) ?
    C2 C3 . 1.366(3) ?
    C2 H2B . 0.9300 ?
    C3 C4 . 1.381(3) ?
    C3 H3B . 0.9300 ?
    C4 C5 . 1.359(2) ?
    C4 H4A . 0.9300 ?
    C5 C6 . 1.398(2) ?
    C5 H5A . 0.9300 ?
    C7 C8 . 1.496(2) ?
    C7 C12 . 1.497(2) ?
    C8 C9 . 1.518(3) ?
    C8 H8A . 0.9700 ?
    C8 H8B . 0.9700 ?
    C9 C10 . 1.504(2) ?
    C9 H9A . 0.9700 ?
    C9 H9B . 0.9700 ?
    C10 C11 . 1.516(3) ?
    C10 H10A . 0.9700 ?
    C10 H10B . 0.9700 ?
    C11 C12 . 1.517(3) ?
    C11 H11A . 0.9700 ?
    C11 H11B . 0.9700 ?
    C12 H12A . 0.9700 ?
    C12 H12B . 0.9700 ?
loop_
    _geom_angle_atom_site_label_1
    _geom_angle_atom_site_label_2
    _geom_angle_atom_site_label_3
    _geom_angle_site_symmetry_1
    _geom_angle_site_symmetry_3
    _geom_angle
    _geom_angle_publ_flag
    O1 N1 O2 . . 121.5(2) ?
    O1 N1 C1 . . 119.5(2) ?
    O2 N1 C1 . . 119.0(2) ?
    C6 N2 N3 . . 119.62(17) ?
    C6 N2 H2 . . 120.2 ?
    N3 N2 H2 . . 120.2 ?
    C7 N3 N2 . . 116.77(17) ?
    C2 C1 C6 . . 121.8(2) ?
    C2 C1 N1 . . 116.4(2) ?
    C6 C1 N1 . . 121.8(2) ?
    C3 C2 C1 . . 120.2(2) ?
    C3 C2 H2B . . 119.9 ?
    C1 C2 H2B . . 119.9 ?
    C2 C3 C4 . . 118.7(2) ?
    C2 C3 H3B . . 120.6 ?
    C4 C3 H3B . . 120.6 ?
    C5 C4 C3 . . 121.6(2) ?
    C5 C4 H4A . . 119.2 ?
    C3 C4 H4A . . 119.2 ?
    C4 C5 C6 . . 121.5(2) ?
    C4 C5 H5A . . 119.3 ?
    C6 C5 H5A . . 119.3 ?
    N2 C6 C5 . . 120.2(2) ?
    N2 C6 C1 . . 123.6(2) ?
    C5 C6 C1 . . 116.2(2) ?
    N3 C7 C8 . . 128.90(19) ?
    N3 C7 C12 . . 116.2(2) ?
    C8 C7 C12 . . 114.9(2) ?
    C7 C8 C9 . . 110.68(17) ?
    C7 C8 H8A . . 109.5 ?
    C9 C8 H8A . . 109.5 ?
    C7 C8 H8B . . 109.5 ?
    C9 C8 H8B . . 109.5 ?
    H8A C8 H8B . . 108.1 ?
    C10 C9 C8 . . 112.17(17) ?
    C10 C9 H9A . . 109.2 ?
    C8 C9 H9A . . 109.2 ?
    C10 C9 H9B . . 109.2 ?
    C8 C9 H9B . . 109.2 ?
    H9A C9 H9B . . 107.9 ?
    C9 C10 C11 . . 110.93(18) ?
    C9 C10 H10A . . 109.5 ?
    C11 C10 H10A . . 109.5 ?
    C9 C10 H10B . . 109.5 ?
    C11 C10 H10B . . 109.5 ?
    H10A C10 H10B . . 108.0 ?
    C10 C11 C12 . . 110.38(18) ?
    C10 C11 H11A . . 109.6 ?
    C12 C11 H11A . . 109.6 ?
    C10 C11 H11B . . 109.6 ?
    C12 C11 H11B . . 109.6 ?
    H11A C11 H11B . . 108.1 ?
    C7 C12 C11 . . 111.55(17) ?
    C7 C12 H12A . . 109.3 ?
    C11 C12 H12A . . 109.3 ?
    C7 C12 H12B . . 109.3 ?
    C11 C12 H12B . . 109.3 ?
    H12A C12 H12B . . 108.0 ?
loop_
    _geom_hbond_atom_site_label_D
    _geom_hbond_atom_site_label_H
    _geom_hbond_atom_site_label_A
    _geom_hbond_site_symmetry_A
    _geom_hbond_distance_DH
    _geom_hbond_distance_HA
    _geom_hbond_distance_DA
    _geom_hbond_angle_DHA
    N2 H2 O2 . 0.86 1.98 2.599(2) 128.0
