# Supplementary material for: Cyclo­hexa­none 2-nitro­phenyl­hydrazone
Source: Acta Crystallogr Sect E Struct Rep Online. 2010 May 8;66(Pt 6):o1300. doi: 10.1107/S1600536810016156 (PMC2979490; doi:10.1107/S1600536810016156)
Supplement: Supplementary file 2 [file e-66-o1300-Isup2.hkl]

# 
# h,k,l, Fc-squared, Fo-squared, sigma(Fo-squared) and status flag 
# 
data_I
_shelx_title '                                     a in P2(1)/c' 
_shelx_refln_list_code          4 
_shelx_F_calc_maximum      125.21 
_exptl_crystal_F_000       506.00 
_reflns_d_resolution_high  0.8001 
 
loop_ 
 _symmetry_equiv_pos_as_xyz 
 'x, y, z' 
 '-x, y+1/2, -z+1/2' 
 '-x, -y, -z' 
 'x, -y-1/2, z-1/2' 
 
_cell_length_a     8.5190 
_cell_length_b    19.6090 
_cell_length_c     7.8220 
_cell_angle_alpha  90.000 
_cell_angle_beta  112.106 
_cell_angle_gamma  90.000 
 
_shelx_F_squared_multiplier     1.000 
 
loop_ 
 _refln_index_h 
 _refln_index_k 
 _refln_index_l 
 _refln_F_squared_calc 
 _refln_F_squared_meas 
 _refln_F_squared_sigma 
 _refln_observed_status 
   2   0   0     2865.44     2806.15     16.40 o 
   3   0   0      136.93      132.61     13.91 o 
   4   0   0     1040.23     1045.54     21.38 o 
   5   0   0        6.19        5.34     14.59 o 
   6   0   0        1.25       -3.23     16.83 o 
   7   0   0        0.14        1.60     18.98 o 
   8   0   0        4.45        7.53     20.55 o 
   9   0   0        0.65       -6.73     20.58 o 
   2   1   0     5639.99     5438.68     17.29 o 
   3   1   0       15.38       11.37      6.50 o 
   4   1   0       20.10       20.34     10.06 o 
   5   1   0        4.53        7.33     10.76 o 
   6   1   0        4.42       -1.58     12.09 o 
   7   1   0        0.01       -5.60     12.47 o 
   8   1   0        2.68        6.95     13.95 o 
   9   1   0        0.14       -3.40     14.51 o 
   1   2   0        0.33       -1.32      6.82 o 
   2   2   0    10803.47    10503.09    108.27 o 
   3   2   0       21.16       16.03      6.85 o 
   4   2   0      374.65      399.07      8.37 o 
   5   2   0       28.59       27.01     11.13 o 
   6   2   0        2.58        0.26     12.14 o 
   7   2   0        4.12        8.24     13.19 o 
   8   2   0        7.50       10.59     14.28 o 
   9   2   0        5.96        6.26     14.77 o 
   1   3   0        0.63        2.49      8.42 o 
   2   3   0     1885.65     1863.15     11.29 o 
   3   3   0      422.95      423.14      8.63 o 
   4   3   0       26.98       28.38      6.80 o 
   5   3   0       32.75       32.65      7.32 o 
   6   3   0       16.12       14.26     12.42 o 
   7   3   0       40.33       46.74     13.15 o 
   8   3   0        3.47       10.55     13.85 o 
   9   3   0        4.61        9.64     14.81 o 
   0   4   0    12510.29    12059.30     94.95 o 
   1   4   0      167.79      179.90     10.77 o 
   2   4   0      621.52      606.59      7.73 o 
   3   4   0      735.47      705.07      8.55 o 
   4   4   0       18.76       17.68      6.29 o 
   5   4   0       18.96       15.96      7.52 o 
   6   4   0        1.03        8.03     12.66 o 
   7   4   0        4.50        7.77     12.93 o 
   8   4   0       28.56       29.00     14.45 o 
   9   4   0        4.25        0.88     15.42 o 
   1   5   0      123.77      120.33      6.12 o 
   2   5   0     1943.15     1890.33     10.06 o 
   3   5   0        1.81        1.18      5.01 o 
   4   5   0      161.57      173.63      7.18 o 
   5   5   0       90.76       95.91      8.12 o 
   6   5   0        8.49        6.74     10.31 o 
   7   5   0       20.75       25.26     13.23 o 
   8   5   0        5.79       10.84     14.29 o 
   9   5   0       16.48       21.83     14.92 o 
   0   6   0      773.96      759.36      8.13 o 
   1   6   0        9.35       10.77      5.86 o 
   2   6   0     1948.71     1954.66     12.30 o 
   3   6   0      738.95      729.89      8.33 o 
   4   6   0      295.44      302.62      6.99 o 
   5   6   0       29.57       26.13      7.12 o 
   6   6   0       26.13       22.17      7.01 o 
   7   6   0       16.76       11.06     13.61 o 
   8   6   0        0.12        2.08     13.95 o 
   9   6   0        6.90       11.04     15.50 o 
   1   7   0      139.03      129.65      6.61 o 
   2   7   0      216.11      237.39      7.15 o 
   3   7   0      592.61      610.54      8.09 o 
   4   7   0      209.97      211.13      6.83 o 
   5   7   0      132.87      136.01      9.33 o 
   6   7   0       12.86       16.10     10.51 o 
   7   7   0        0.24        9.92     19.51 o 
   8   7   0        2.96       20.86     21.69 o 
   9   7   0        2.59       -6.02     23.38 o 
   0   8   0     1813.02     1940.83     63.77 o 
   1   8   0      473.68      489.47      7.68 o 
   2   8   0      437.60      472.51      8.43 o 
   3   8   0       75.88       74.38      6.03 o 
   4   8   0      183.24      191.23      7.98 o 
   5   8   0       18.25       18.73      8.82 o 
   6   8   0       17.12       18.61     18.74 o 
   7   8   0        0.27       12.59     20.15 o 
   8   8   0        1.29      -14.71     21.81 o 
   9   8   0        6.28       12.75     22.98 o 
   1   9   0     1006.42     1023.89      8.49 o 
   2   9   0      322.64      343.69      8.96 o 
   3   9   0       21.42       19.80      5.90 o 
   4   9   0       10.77       18.25      7.21 o 
   5   9   0       96.69      100.34     10.05 o 
   6   9   0       28.93       30.90     18.25 o 
   7   9   0        1.23        6.87     14.56 o 
   8   9   0        0.66        6.98     13.14 o 
   9   9   0        1.03       -2.43     24.39 o 
   0  10   0        1.63        4.40      8.83 o 
   1  10   0      198.09      199.21      6.02 o 
   2  10   0      130.49      133.95      8.34 o 
   3  10   0       55.07       67.69      6.37 o 
   4  10   0        6.78       12.71      9.72 o 
   5  10   0       13.01       26.38      9.59 o 
   6  10   0        1.00       13.64     17.97 o 
   7  10   0        0.39        0.85     14.64 o 
   8  10   0        0.40       11.53     14.37 o 
   9  10   0        0.35       -8.97     24.54 o 
   1  11   0       70.97       71.61      5.75 o 
   2  11   0      129.87      130.33      7.92 o 
   3  11   0        0.00        4.93      8.80 o 
   4  11   0        7.78       13.24     14.74 o 
   5  11   0        0.45       10.41      9.60 o 
   6  11   0        6.61       11.00     18.03 o 
   7  11   0        8.35       17.21     13.71 o 
   8  11   0        1.58       18.79     14.77 o 
   0  12   0      274.84      277.86     11.09 o 
   1  12   0      461.14      482.51      7.65 o 
   2  12   0       78.40       77.55      7.85 o 
   3  12   0       73.70       76.68      8.32 o 
   4  12   0        6.61        9.71     15.02 o 
   5  12   0       28.58       32.84     17.17 o 
   6  12   0       24.08       40.13     13.38 o 
   7  12   0        9.38        4.38     13.74 o 
   8  12   0        0.75        9.13     15.11 o 
   1  13   0        4.00        7.69      5.74 o 
   2  13   0      118.40      123.39      7.23 o 
   3  13   0       26.85       35.41     11.72 o 
   4  13   0        0.01        9.32     11.94 o 
   5  13   0        0.10        8.59     12.52 o 
   6  13   0        0.00       10.22     13.54 o 
   7  13   0        0.07        8.61     13.90 o 
   8  13   0        1.59        8.29     15.98 o 
   0  14   0       17.48       15.54     10.52 o 
   1  14   0       65.83       70.20      6.46 o 
   2  14   0        7.76        8.77      7.13 o 
   3  14   0        0.35        7.78     11.99 o 
   4  14   0        5.27       16.53     12.75 o 
   5  14   0       90.00       80.57     13.66 o 
   6  14   0        4.81        6.06     13.43 o 
   7  14   0       10.08       13.55     14.61 o 
   8  14   0        7.75       21.15     16.41 o 
   1  15   0       12.59        7.54      6.49 o 
   2  15   0        2.39        0.89      7.27 o 
   3  15   0        2.66        6.03      9.52 o 
   4  15   0       16.26       13.80     12.06 o 
   5  15   0       10.56       28.15     13.39 o 
   6  15   0        3.20       10.21     14.34 o 
   7  15   0        5.40        7.53     14.87 o 
   0  16   0       51.31       51.51     11.54 o 
   1  16   0       44.74       55.24      8.57 o 
   2  16   0        8.68        9.87      9.14 o 
   3  16   0      132.63      122.96     10.68 o 
   4  16   0       10.08       22.41     13.07 o 
   5  16   0        1.50       18.20     14.01 o 
   6  16   0        1.95        1.58     13.83 o 
   7  16   0        1.36       11.47     14.99 o 
   1  17   0       16.15       15.00      8.45 o 
   2  17   0       23.10       17.10      9.21 o 
   3  17   0        5.18        3.96      9.91 o 
   4  17   0        1.88        4.52     12.99 o 
   5  17   0       16.79        8.85     13.76 o 
   6  17   0        0.01       10.86     14.28 o 
   7  17   0        0.05        3.34     15.60 o 
   0  18   0       29.45       27.17     12.13 o 
   1  18   0       19.93       26.45      8.42 o 
   2  18   0        0.19        8.87      9.33 o 
   3  18   0       10.49       16.25     10.30 o 
   4  18   0        1.16        3.34     10.90 o 
   5  18   0        0.64      -10.49     14.22 o 
   6  18   0        1.32        5.40     14.68 o 
   1  19   0       69.28       65.96      9.07 o 
   2  19   0       41.27       47.71     10.00 o 
   3  19   0        0.13        2.85      9.86 o 
   4  19   0        0.23        7.15     10.60 o 
   5  19   0        4.66       -4.36     15.27 o 
   6  19   0        0.01       10.63     23.68 o 
   0  20   0       17.82       12.36     12.21 o 
   1  20   0        0.59        1.03      8.74 o 
   2  20   0        9.59        6.10      9.99 o 
   3  20   0       92.76       89.62     15.21 o 
   4  20   0       22.23       23.18     15.10 o 
   5  20   0        0.40       -1.48     15.61 o 
   1  21   0        5.67        3.86     12.76 o 
   2  21   0        1.03        1.70     14.04 o 
   3  21   0       28.91       21.39     14.02 o 
   4  21   0       17.08       18.24     15.19 o 
   5  21   0        5.35       18.06     27.09 o 
   0  22   0        0.38      -12.29     22.30 o 
   1  22   0        3.94        1.41     23.47 o 
   2  22   0        7.58       12.75     23.04 o 
   3  22   0        2.78       11.12     26.36 o 
   4  22   0        6.21       -2.46     27.55 o 
   1  23   0        1.55        4.15     26.66 o 
   2  23   0        0.07       -0.34     25.62 o 
   3  23   0        0.09      -16.93     27.58 o 
   1  24   0        1.35      -21.69     26.60 o 
   2  24   0        0.71       12.26     27.86 o 
 -10   1   1        1.31        6.49     15.74 o 
  -9   1   1        0.13       -1.96     13.49 o 
  -8   1   1        3.71        5.60     12.83 o 
  -7   1   1       81.19       93.64     12.66 o 
  -6   1   1       25.60       29.01      9.19 o 
  -5   1   1       27.47       24.80      8.34 o 
  -4   1   1        1.87        1.45      6.39 o 
  -3   1   1      375.38      373.08      8.41 o 
  -2   1   1       51.85       45.18      5.40 o 
  -1   1   1     6095.22     6002.21     92.46 o 
   0   1   1     1166.54     1166.29     12.07 o 
   1   1   1      255.36      251.44      5.77 o 
   2   1   1     2488.17     2424.17     11.26 o 
   3   1   1       66.12       68.92      5.57 o 
   4   1   1        2.27       -0.27      8.36 o 
   5   1   1      113.20      110.19     13.06 o 
   6   1   1       30.91       30.21      3.53 o 
   7   1   1        5.12       12.81     14.23 o 
   8   1   1        5.75       13.52     15.36 o 
   9   1   1        0.05       -6.37     16.11 o 
 -10   2   1        0.93       31.58     15.56 o 
  -9   2   1        4.36        7.45     14.01 o 
  -8   2   1        0.24       -2.67     12.70 o 
  -7   2   1        4.30       11.79     11.87 o 
  -6   2   1      145.07      135.57     10.26 o 
  -5   2   1      573.27      554.02     11.07 o 
  -4   2   1       16.99       18.34      8.98 o 
  -3   2   1      384.26      377.46      8.29 o 
  -2   2   1     8037.68     7732.39     50.41 o 
  -1   2   1     2965.40     2736.91     11.15 o 
   0   2   1       39.36       43.50      8.91 o 
   1   2   1    15678.20    15333.48     81.79 o 
   2   2   1     9555.99     9590.78     51.19 o 
   3   2   1       98.03       98.40      5.91 o 
   4   2   1      137.91      127.50      7.70 o 
   5   2   1      100.87       89.76     13.38 o 
   6   2   1        6.86       13.55      7.63 o 
   7   2   1       17.98       25.87     14.54 o 
   8   2   1       15.42       29.73     15.54 o 
   9   2   1        6.66        7.43     16.55 o 
 -10   3   1        0.21       11.68     14.38 o 
  -9   3   1       57.49       64.97     14.57 o 
  -8   3   1       16.87       19.34     13.06 o 
  -7   3   1       23.55       19.77     10.64 o 
  -6   3   1       15.38       22.30      9.25 o 
  -5   3   1       26.30       26.82     10.05 o 
  -4   3   1      143.45      146.22      7.20 o 
  -3   3   1      349.82      349.51     11.12 o 
  -2   3   1       95.63       91.21      5.08 o 
  -1   3   1      947.16      890.94      7.52 o 
   0   3   1      234.51      217.23     11.64 o 
   1   3   1    14114.03    13597.41     89.21 o 
   2   3   1     1431.24     1406.58     15.28 o 
   3   3   1      131.31      132.29      5.81 o 
   4   3   1     1175.85     1158.76     26.39 o 
   5   3   1        0.02       -5.84     12.64 o 
   6   3   1        5.39       10.81      8.55 o 
   7   3   1        3.71       -3.85     13.96 o 
   8   3   1        3.36       -1.13     15.62 o 
   9   3   1        0.02        8.67     16.61 o 
 -10   4   1        6.93       19.98     15.18 o 
  -9   4   1       80.85       95.06     14.08 o 
  -8   4   1        2.53       -2.38     12.22 o 
  -7   4   1      198.83      188.36     15.55 o 
  -6   4   1       34.46       37.53      9.68 o 
  -5   4   1       94.09       91.44      7.65 o 
  -4   4   1      643.27      635.26      8.23 o 
  -3   4   1       31.64       28.33      5.88 o 
  -2   4   1      146.52      143.73      5.40 o 
  -1   4   1     1088.41      984.36     16.77 o 
   0   4   1      332.73      316.23     14.44 o 
   1   4   1     1561.62     1501.10     11.72 o 
   2   4   1       52.14       47.04      6.25 o 
   3   4   1     1787.50     1759.19     10.91 o 
   4   4   1      511.47      497.84      8.80 o 
   5   4   1      242.47      246.47      9.76 o 
   6   4   1      322.36      317.99     10.80 o 
   7   4   1       40.16       42.39     14.53 o 
   8   4   1        1.87       24.35     15.51 o 
   9   4   1        0.81        2.08     16.65 o 
 -10   5   1        2.38        9.98     14.30 o 
  -9   5   1        1.52        3.83     13.45 o 
  -8   5   1       25.66       20.36     12.98 o 
  -7   5   1        4.34        6.22     10.50 o 
  -6   5   1        5.23        5.29     11.20 o 
  -5   5   1      103.92      100.73      7.66 o 
  -4   5   1      123.62      118.24      7.29 o 
  -3   5   1       80.20       77.17      6.16 o 
  -2   5   1     1616.13     1584.07     13.52 o 
  -1   5   1     1660.23     1568.69     20.37 o 
   0   5   1      784.82      792.79     12.35 o 
   1   5   1      588.44      605.91      7.73 o 
   2   5   1      227.64      219.57      5.42 o 
   3   5   1      818.61      831.28      9.36 o 
   4   5   1       76.58       72.31      7.22 o 
   5   5   1      244.12      246.69     10.20 o 
   6   5   1        9.55       16.82      9.65 o 
   7   5   1        9.32       17.14      9.13 o 
   8   5   1        4.46        6.04     14.94 o 
   9   5   1        0.48        8.33     16.93 o 
  -9   6   1       14.96       12.12     13.36 o 
  -8   6   1       15.76       17.09     10.87 o 
  -7   6   1       81.81       90.61     10.82 o 
  -6   6   1        0.06       -3.45      8.24 o 
  -5   6   1       21.45       15.90      9.07 o 
  -4   6   1       50.39       51.89      6.09 o 
  -3   6   1        0.02        0.70      5.22 o 
  -2   6   1        1.80        4.15     14.16 o 
  -1   6   1      281.50      272.37     14.38 o 
   0   6   1      217.64      210.48      4.19 o 
   1   6   1       24.57       31.06      4.56 o 
   2   6   1      159.57      153.04      5.11 o 
   3   6   1      989.48     1001.87     10.02 o 
   4   6   1      327.89      315.09      9.80 o 
   5   6   1       28.19       27.79      9.35 o 
   6   6   1       24.51       30.90      9.83 o 
   7   6   1        1.14        6.25      9.99 o 
   8   6   1       13.74       17.75     15.47 o 
   9   6   1        2.63       -0.61     24.17 o 
  -9   7   1       21.11       25.19     21.99 o 
  -8   7   1        5.30        9.49     14.71 o 
  -7   7   1       46.04       51.91     20.40 o 
  -6   7   1       59.90       67.08     10.47 o 
  -5   7   1        5.12        3.11      8.88 o 
  -4   7   1      160.52      156.47      7.62 o 
  -3   7   1      221.99      217.35      7.51 o 
  -2   7   1       14.04       14.66      6.78 o 
  -1   7   1      326.84      337.22     15.48 o 
   0   7   1       22.15       24.47      3.77 o 
   1   7   1        3.90        4.75      4.45 o 
   2   7   1       40.69       36.84      4.84 o 
   3   7   1      554.58      564.81      8.63 o 
   4   7   1      207.60      218.34     11.52 o 
   5   7   1       13.66       13.35     11.58 o 
   6   7   1       30.42       29.10     12.22 o 
   7   7   1       17.59       19.41     12.23 o 
   8   7   1       12.10       18.49     23.04 o 
  -9   8   1        6.01        6.48     21.96 o 
  -8   8   1        7.24        5.97     14.81 o 
  -7   8   1        6.47        9.68     20.49 o 
  -6   8   1       53.44       43.00     19.47 o 
  -5   8   1        9.75       12.57      9.50 o 
  -4   8   1       65.46       74.33      6.37 o 
  -3   8   1      842.95      881.00      9.49 o 
  -2   8   1      148.01      162.36      8.17 o 
  -1   8   1       70.85       71.00      5.90 o 
   0   8   1      141.02      141.15      6.20 o 
   1   8   1        0.02        2.79      4.26 o 
   2   8   1       46.43       49.63      5.43 o 
   3   8   1        3.34        9.97      5.98 o 
   4   8   1       44.13       52.94     10.70 o 
   5   8   1        1.28        8.50     12.05 o 
   6   8   1       10.16        3.94     12.53 o 
   7   8   1       34.91       35.80     12.54 o 
   8   8   1        1.51      -11.58     23.47 o 
  -9   9   1        0.60       -5.07     22.91 o 
  -8   9   1        1.59       17.31     15.10 o 
  -7   9   1        2.53       -9.55     19.94 o 
  -6   9   1        3.06        1.95     10.83 o 
  -5   9   1        1.69       -4.21      7.83 o 
  -4   9   1      255.67      254.65      7.51 o 
  -3   9   1       24.35       22.00      7.43 o 
  -2   9   1     1656.90     1782.51     14.65 o 
  -1   9   1      241.63      222.83      6.85 o 
   0   9   1       35.72       43.85      5.84 o 
   1   9   1      178.92      174.18      5.19 o 
   2   9   1        3.47        2.55      5.38 o 
   3   9   1      122.66      117.39      7.90 o 
   4   9   1       72.94       77.56     13.02 o 
   5   9   1        8.70       20.51     11.73 o 
   6   9   1        4.04        2.16     12.90 o 
   7   9   1        2.96        8.95     13.27 o 
   8   9   1        0.39       -0.46     23.71 o 
  -9  10   1        0.28       -4.76     23.62 o 
  -8  10   1        0.61       -3.73     15.40 o 
  -7  10   1        8.09        1.69     19.87 o 
  -6  10   1       21.42       20.15     19.35 o 
  -5  10   1       24.51       26.01      9.85 o 
  -4  10   1       20.54       32.26      7.61 o 
  -3  10   1       15.32       21.68      7.35 o 
  -2  10   1      204.01      232.83      8.73 o 
  -1  10   1     1077.37     1098.73     13.27 o 
   0  10   1      692.93      722.32     12.23 o 
   1  10   1       10.11        8.94      4.69 o 
   2  10   1       25.65       24.78      5.60 o 
   3  10   1        6.58        9.26      7.52 o 
   4  10   1       69.77       64.41     11.40 o 
   5  10   1        4.05       13.10     12.00 o 
   6  10   1        1.32       -1.71     13.30 o 
   7  10   1        5.20       16.11     13.92 o 
   8  10   1        3.09        0.46     24.33 o 
  -9  11   1        0.75        3.61     16.83 o 
  -8  11   1        4.04       18.77     21.32 o 
  -7  11   1        0.02        2.70     20.40 o 
  -6  11   1        4.94        3.87     18.86 o 
  -5  11   1        1.54        4.14     10.31 o 
  -4  11   1      393.54      414.73     12.37 o 
  -3  11   1       95.66      104.47     15.48 o 
  -2  11   1       69.30       81.92      9.69 o 
  -1  11   1       57.07       62.35      6.48 o 
   0  11   1      635.90      679.89      8.84 o 
   1  11   1      255.00      248.60      6.02 o 
   2  11   1        4.42        5.49      5.67 o 
   3  11   1       25.44       24.41      7.43 o 
   4  11   1        7.23        7.41     11.25 o 
   5  11   1        0.54        3.90     12.15 o 
   6  11   1        0.00        7.10     13.60 o 
   7  11   1        0.01        3.79     14.05 o 
   8  11   1        2.32        2.46     23.74 o 
  -8  12   1        0.50       13.39     21.81 o 
  -7  12   1        3.65        5.19     19.97 o 
  -6  12   1       55.88       68.07     19.75 o 
  -5  12   1       36.96       63.18     18.43 o 
  -4  12   1        1.09        2.56      9.86 o 
  -3  12   1        0.82       -2.67     15.11 o 
  -2  12   1       11.76       15.91      7.10 o 
  -1  12   1       23.71       26.66      6.44 o 
   0  12   1      253.56      275.44      7.66 o 
   1  12   1        3.33        4.67      4.91 o 
   2  12   1      105.81      105.81      6.13 o 
   3  12   1        1.53        4.10      7.66 o 
   4  12   1        3.86        1.45     11.89 o 
   5  12   1        0.11       -3.18     12.34 o 
   6  12   1       16.70        9.40     18.40 o 
   7  12   1       27.11       18.79     14.36 o 
   8  12   1        0.00        1.90     25.07 o 
  -8  13   1        4.15       10.90     21.47 o 
  -7  13   1        1.50       15.33     20.64 o 
  -6  13   1       50.68       44.08     19.54 o 
  -5  13   1       11.71       20.64     18.25 o 
  -4  13   1       11.08       10.63     17.48 o 
  -3  13   1        3.18        6.79     14.90 o 
  -2  13   1       31.52       28.72      9.37 o 
  -1  13   1        6.63        7.42      6.34 o 
   0  13   1      128.84      127.47      7.23 o 
   1  13   1        0.47        0.17      5.16 o 
   2  13   1       48.77       41.76      6.00 o 
   3  13   1        8.30        9.36      7.87 o 
   4  13   1        7.55        9.65     12.11 o 
   5  13   1       25.46       22.27     12.68 o 
   6  13   1        1.39        1.57     18.83 o 
   7  13   1        2.36        6.63     15.09 o 
  -8  14   1        0.84       -1.81     22.18 o 
  -7  14   1        0.05       -0.40     20.18 o 
  -6  14   1        6.80        3.99     19.69 o 
  -5  14   1        0.77        4.18     17.36 o 
  -4  14   1        0.37        7.99     16.53 o 
  -3  14   1       11.46       21.23     15.70 o 
  -2  14   1        4.61        4.23      9.16 o 
  -1  14   1      147.54      137.67      8.80 o 
   0  14   1       26.40       30.44      7.09 o 
   1  14   1        3.51        1.59      5.41 o 
   2  14   1        9.32       12.61      6.05 o 
   3  14   1        1.50        2.87      7.96 o 
   4  14   1       12.36        6.36     11.60 o 
   5  14   1       21.43       23.12     12.51 o 
   6  14   1        5.20        0.40     20.09 o 
   7  14   1        2.71       17.22     15.82 o 
  -8  15   1        1.34       -8.53     16.19 o 
  -7  15   1        4.83        9.58     20.61 o 
  -6  15   1        1.96       12.10     19.11 o 
  -5  15   1        2.73       11.46     18.49 o 
  -4  15   1       43.37       47.37     16.74 o 
  -3  15   1        0.94        1.96     10.64 o 
  -2  15   1       52.85       76.48      9.34 o 
  -1  15   1       24.78       29.11      8.35 o 
   0  15   1      138.74      147.62      8.15 o 
   1  15   1       21.25       18.01      5.96 o 
   2  15   1       22.37       16.28      6.35 o 
   3  15   1        0.16        6.11      7.39 o 
   4  15   1       20.98       18.05     11.89 o 
   5  15   1        2.97        4.49     12.92 o 
   6  15   1        1.80       -4.38     13.56 o 
   7  15   1        2.21        2.06     16.28 o 
  -7  16   1        0.14        9.56     15.71 o 
  -6  16   1        4.51        7.86     18.95 o 
  -5  16   1        0.29        2.95     18.58 o 
  -4  16   1       13.58       15.67     16.59 o 
  -3  16   1       24.09       26.33      9.41 o 
  -2  16   1       26.34       37.47      9.08 o 
  -1  16   1       42.66       40.80      8.69 o 
   0  16   1       85.99      100.57      8.30 o 
   1  16   1       33.54       34.94      8.08 o 
   2  16   1        9.22        6.41      6.31 o 
   3  16   1       28.38       18.18      9.65 o 
   4  16   1        0.21        2.54     11.92 o 
   5  16   1        0.01       11.81     12.67 o 
   6  16   1        9.66       21.55     14.44 o 
  -7  17   1        1.81       15.21     19.18 o 
  -6  17   1        1.29        2.59     15.00 o 
  -5  17   1        0.05       10.86     14.01 o 
  -4  17   1       16.35       11.42     13.37 o 
  -3  17   1       17.38       27.17     11.49 o 
  -2  17   1       88.17      109.80      9.88 o 
  -1  17   1        6.93       11.54      8.55 o 
   0  17   1       14.33       11.73      8.01 o 
   1  17   1        0.88       -3.32      7.83 o 
   2  17   1      119.89      110.33      8.79 o 
   3  17   1        3.22        6.24      9.63 o 
   4  17   1       12.45       22.63     10.88 o 
   5  17   1        0.50        7.60     12.68 o 
   6  17   1        4.81       -1.11     22.98 o 
  -7  18   1        0.02       13.93     16.06 o 
  -6  18   1        0.91        5.69     18.41 o 
  -5  18   1        0.61        1.54     17.65 o 
  -4  18   1       34.18       42.76     10.67 o 
  -3  18   1       30.61       29.92      9.83 o 
  -2  18   1      317.22      316.79     11.73 o 
  -1  18   1       27.36       26.48      9.04 o 
   0  18   1       52.94       43.64      8.34 o 
   1  18   1        0.15       -4.20      7.93 o 
   2  18   1       10.69        7.33      8.33 o 
   3  18   1        0.01        0.23      9.72 o 
   4  18   1        3.77        9.25     15.14 o 
   5  18   1        3.68       19.51     24.36 o 
   6  18   1        1.87        4.12     23.65 o 
  -6  19   1        0.23        7.96     15.17 o 
  -5  19   1        1.76        1.11     11.33 o 
  -4  19   1       77.43       80.61     11.38 o 
  -3  19   1        0.01        2.00     10.18 o 
  -2  19   1       28.88       32.11      9.86 o 
  -1  19   1        0.00        2.94      8.70 o 
   0  19   1       11.07        6.67      8.95 o 
   1  19   1        0.03       -2.55     11.53 o 
   2  19   1        4.00        4.32     13.60 o 
   3  19   1        0.29       -2.82     15.02 o 
   4  19   1        9.98       12.33     15.58 o 
   5  19   1        4.03        4.70     16.74 o 
  -6  20   1        7.17       17.72     27.15 o 
  -5  20   1        5.95        9.05     15.00 o 
  -4  20   1       41.23       53.43     14.35 o 
  -3  20   1        2.48       11.03     13.68 o 
  -2  20   1       15.47       10.12     13.66 o 
  -1  20   1        1.61      -12.56     13.83 o 
   0  20   1       12.68       13.59     13.55 o 
   1  20   1        3.17       -5.77     11.45 o 
   2  20   1        1.07       -0.73     14.47 o 
   3  20   1        0.23        3.28     15.55 o 
   4  20   1        0.04       13.30     16.03 o 
   5  20   1        1.47        3.95     17.11 o 
  -5  21   1        2.78       -0.68     23.74 o 
  -4  21   1       10.02       12.11     15.02 o 
  -3  21   1        0.02        4.24     14.17 o 
  -2  21   1        0.19       -0.44     13.89 o 
  -1  21   1        1.55        5.54     13.35 o 
   0  21   1        4.05        6.79     14.12 o 
   1  21   1        5.71       -2.19     11.70 o 
   2  21   1        0.08       -6.53     14.16 o 
   3  21   1        5.23        4.79     18.65 o 
   4  21   1        7.95        1.48     16.01 o 
  -4  22   1        0.14       -2.92     25.28 o 
  -3  22   1        2.75        7.03     25.93 o 
  -2  22   1        7.14        8.15     13.73 o 
  -1  22   1       16.24       17.89     14.48 o 
   0  22   1        5.40        7.02     14.10 o 
   1  22   1        2.58        2.64     14.36 o 
   2  22   1        1.42       -4.42     15.17 o 
   3  22   1        5.51       -3.43     16.38 o 
  -3  23   1        0.47        1.72     23.71 o 
  -2  23   1        1.10       -0.46     26.26 o 
  -1  23   1        1.21       -6.48     23.59 o 
   0  23   1        0.23        4.30     24.94 o 
   1  23   1        0.53      -19.44     23.59 o 
   2  23   1        0.65       -2.55     26.05 o 
  -2  24   1        0.28       -0.71     26.57 o 
  -1  24   1        3.76       15.82     27.83 o 
   0  24   1        0.90       -9.18     26.79 o 
 -10   0   2       17.96       35.26     19.38 o 
  -9   0   2        2.06       -5.13     18.03 o 
  -8   0   2        0.24       -1.38     15.48 o 
  -7   0   2        0.38       -5.76     11.33 o 
  -6   0   2       68.37       63.29     10.90 o 
  -5   0   2      603.86      620.38     13.56 o 
  -4   0   2     2982.25     3095.81     33.11 o 
  -3   0   2     2948.36     2905.83     28.14 o 
  -2   0   2        0.73        5.31     11.37 o 
  -1   0   2      484.14      480.66      8.15 o 
   0   0   2     2307.69     2297.75     16.20 o 
   1   0   2       44.36       38.43     15.70 o 
   2   0   2      633.95      639.61      7.02 o 
   3   0   2     1747.49     1686.58     28.94 o 
   4   0   2       56.42       46.26     18.28 o 
   5   0   2       13.59       -0.06     19.66 o 
   6   0   2       27.68       31.58     20.80 o 
   7   0   2       29.81       35.66     22.15 o 
   8   0   2        7.47        4.61     23.22 o 
 -10   1   2        0.10       -5.19     13.19 o 
  -9   1   2        0.19        0.74     12.19 o 
  -8   1   2        1.00        1.63     11.41 o 
  -7   1   2       13.39       23.30      9.53 o 
  -6   1   2      239.21      223.09      8.56 o 
  -5   1   2      255.84      260.80     10.14 o 
  -4   1   2       19.36       17.26      6.90 o 
  -3   1   2        6.85        5.00      9.94 o 
  -2   1   2     1485.02     1452.76     16.41 o 
  -1   1   2      534.95      536.80      6.62 o 
   0   1   2        0.76       -0.50      8.71 o 
   1   1   2     1854.71     1870.87     17.30 o 
   2   1   2        0.89        1.94      5.29 o 
   3   1   2      274.77      267.70     13.50 o 
   4   1   2      108.56       99.45     13.32 o 
   5   1   2       24.49       27.12     14.02 o 
   6   1   2        9.99        8.22     14.54 o 
   7   1   2       40.52       46.43     16.13 o 
   8   1   2        0.00       -2.94     16.21 o 
 -10   2   2        0.04        7.36     13.30 o 
  -9   2   2        0.01       -3.65     12.27 o 
  -8   2   2       43.24       45.83      9.98 o 
  -7   2   2        1.09       -2.41      9.34 o 
  -6   2   2       91.45       91.88      7.89 o 
  -5   2   2       33.95       31.05      7.47 o 
  -4   2   2       97.93       99.85      5.88 o 
  -3   2   2       94.85       92.70      4.37 o 
  -2   2   2      389.47      383.38      7.31 o 
  -1   2   2      899.36      938.56      5.18 o 
   0   2   2      160.99      153.53      6.70 o 
   1   2   2      335.73      315.23     12.50 o 
   2   2   2      710.55      733.51      9.11 o 
   3   2   2        1.82       -0.78      8.32 o 
   4   2   2        0.01        3.01     12.77 o 
   5   2   2      118.77      104.81     15.26 o 
   6   2   2       23.46       30.07     14.69 o 
   7   2   2       14.55       11.46     15.70 o 
   8   2   2        0.33       12.54     16.40 o 
 -10   3   2       24.29       31.47     14.04 o 
  -9   3   2        4.35       -0.55     12.28 o 
  -8   3   2        8.13       11.53      9.91 o 
  -7   3   2       11.80       13.21      9.36 o 
  -6   3   2      234.37      236.54     11.51 o 
  -5   3   2      178.73      179.43      8.09 o 
  -4   3   2      121.61      118.26      5.85 o 
  -3   3   2      610.09      622.63     10.01 o 
  -2   3   2      144.31      139.40      6.02 o 
  -1   3   2       34.46       31.10      3.53 o 
   0   3   2      278.33      286.19     10.00 o 
   1   3   2      454.31      473.54     10.35 o 
   2   3   2      243.21      246.85      8.67 o 
   3   3   2      629.94      613.05     11.59 o 
   4   3   2        0.10        5.91     12.83 o 
   5   3   2        5.23        5.76     13.93 o 
   6   3   2       27.99       23.81     14.86 o 
   7   3   2        9.49        2.72     15.58 o 
   8   3   2        0.07       -1.16     16.26 o 
 -10   4   2       16.42       23.93     20.95 o 
  -9   4   2       25.42       21.87     12.28 o 
  -8   4   2        3.26        7.99      9.87 o 
  -7   4   2        4.63        8.38      9.15 o 
  -6   4   2        1.31        2.55      9.39 o 
  -5   4   2       26.02       30.76      8.03 o 
  -4   4   2       52.78       58.04      5.20 o 
  -3   4   2      244.85      263.89      7.87 o 
  -2   4   2      250.10      234.12      6.12 o 
  -1   4   2      446.08      379.20     14.46 o 
   0   4   2      553.16      546.54     11.33 o 
   1   4   2      453.22      460.46      7.47 o 
   2   4   2        0.59        2.07      7.84 o 
   3   4   2     2095.01     2164.70     17.55 o 
   4   4   2      151.12      160.37     13.90 o 
   5   4   2        5.28        6.81     14.13 o 
   6   4   2        1.11        6.44     14.46 o 
   7   4   2        0.29       -1.94     15.36 o 
   8   4   2        0.87       -0.08     16.35 o 
 -10   5   2       29.47       39.87     22.09 o 
  -9   5   2        1.97        7.72     10.58 o 
  -8   5   2       98.40      111.43     10.76 o 
  -7   5   2       68.01       77.97     11.24 o 
  -6   5   2        0.05        3.84      9.27 o 
  -5   5   2       10.17        8.37      7.77 o 
  -4   5   2      243.51      240.60      6.55 o 
  -3   5   2      137.83      132.80      4.22 o 
  -2   5   2       12.60        9.84      6.36 o 
  -1   5   2      163.09      135.98     15.70 o 
   0   5   2       20.17       24.39     15.02 o 
   1   5   2       49.20       47.18      5.57 o 
   2   5   2       15.57       12.79      4.82 o 
   3   5   2     1704.78     1670.40     28.63 o 
   4   5   2        3.19        3.63      8.73 o 
   5   5   2      362.20      342.57     11.36 o 
   6   5   2        0.28        8.86     14.83 o 
   7   5   2        0.31       10.24     15.43 o 
   8   5   2        0.01       -2.90     16.52 o 
 -10   6   2        4.68       10.14     21.32 o 
  -9   6   2       16.94       25.25     10.75 o 
  -8   6   2      181.28      194.27     11.19 o 
  -7   6   2       96.91       99.72     11.12 o 
  -6   6   2        9.49        0.18     19.69 o 
  -5   6   2       31.41       30.66      7.65 o 
  -4   6   2       14.36       14.33      5.48 o 
  -3   6   2      101.78       98.68      4.73 o 
  -2   6   2      329.34      321.45      7.80 o 
  -1   6   2      134.46      136.38     16.43 o 
   0   6   2       37.15       43.00     15.85 o 
   1   6   2       66.37       76.12      6.11 o 
   2   6   2      364.74      363.77      7.63 o 
   3   6   2      349.86      347.37      9.42 o 
   4   6   2       24.02       18.18     10.38 o 
   5   6   2      783.25      780.66     16.50 o 
   6   6   2        0.14        0.00      9.23 o 
   7   6   2       21.16       23.42     15.85 o 
   8   6   2        0.04       -1.14     23.65 o 
 -10   7   2        0.03      -11.98     21.78 o 
  -9   7   2        0.02       -1.03     14.87 o 
  -8   7   2       77.54       82.16     15.11 o 
  -7   7   2       84.24       77.81     20.73 o 
  -6   7   2       83.29      100.05     21.07 o 
  -5   7   2        0.01       -3.72      7.65 o 
  -4   7   2      259.32      241.85     10.00 o 
  -3   7   2      361.63      378.19      8.51 o 
  -2   7   2      517.15      525.93     10.75 o 
  -1   7   2        3.14       10.87     14.99 o 
   0   7   2        1.49       10.72     15.17 o 
   1   7   2      365.11      376.10      7.77 o 
   2   7   2       11.68       15.72      5.54 o 
   3   7   2       54.75       52.98      7.87 o 
   4   7   2       56.01       43.24     11.32 o 
   5   7   2      123.98      108.47     12.86 o 
   6   7   2       30.55       30.41     11.40 o 
   7   7   2       56.41       69.17     23.77 o 
   8   7   2        0.30       12.32     24.70 o 
  -9   8   2        5.00       11.68     15.22 o 
  -8   8   2       16.86       17.88     22.30 o 
  -7   8   2       20.35       41.44     21.47 o 
  -6   8   2       51.25       39.05      9.50 o 
  -5   8   2      150.09      153.91     12.92 o 
  -4   8   2       16.64       19.17      5.94 o 
  -3   8   2      330.82      348.19     15.34 o 
  -2   8   2      282.60      293.46     12.93 o 
  -1   8   2        0.03       -5.62     14.38 o 
   0   8   2      341.81      340.28     18.12 o 
   1   8   2      227.20      238.17      6.47 o 
   2   8   2      256.36      264.01     11.60 o 
   3   8   2        0.12       -1.63      8.51 o 
   4   8   2      153.88      151.06     13.48 o 
   5   8   2       30.33       16.91     12.17 o 
   6   8   2        7.36        1.56     12.29 o 
   7   8   2       29.65       29.98     23.28 o 
   8   8   2        5.52       17.14     24.60 o 
  -9   9   2        5.96       14.07     15.64 o 
  -8   9   2        7.45        5.01     22.21 o 
  -7   9   2       12.49        7.59     21.29 o 
  -6   9   2      188.68      199.51     11.08 o 
  -5   9   2        4.21       -0.01      8.22 o 
  -4   9   2      143.37      148.21      6.97 o 
  -3   9   2        9.84        3.25      7.71 o 
  -2   9   2      161.18      165.27      7.02 o 
  -1   9   2       16.66       13.57      9.56 o 
   0   9   2        5.02        6.85     15.11 o 
   1   9   2        0.05        2.79      4.82 o 
   2   9   2        0.01        0.13      5.95 o 
   3   9   2        9.63       13.16      8.65 o 
   4   9   2       26.63       24.40     13.17 o 
   5   9   2        2.61        2.30     12.87 o 
   6   9   2        1.27       -4.38     12.46 o 
   7   9   2        8.05       12.78     23.47 o 
   8   9   2        0.18        9.83     24.88 o 
  -9  10   2        1.94       -6.50     16.12 o 
  -8  10   2       19.97       10.41     22.09 o 
  -7  10   2        6.90        9.71     21.23 o 
  -6  10   2        3.15        3.46      9.29 o 
  -5  10   2      313.06      318.59     11.16 o 
  -4  10   2      278.62      272.04     11.99 o 
  -3  10   2       39.19       31.13      7.94 o 
  -2  10   2       61.14       50.87      5.77 o 
  -1  10   2      135.32      126.72     16.71 o 
   0  10   2       81.07       73.46      7.30 o 
   1  10   2        0.06        3.17      3.99 o 
   2  10   2      128.57      131.08      7.06 o 
   3  10   2        2.29       -2.44      8.93 o 
   4  10   2        6.46        3.51     13.47 o 
   5  10   2      130.75      130.94     14.63 o 
   6  10   2        1.90       -5.84     12.71 o 
   7  10   2        0.16        7.43     24.20 o 
  -9  11   2        0.26      -11.67     24.30 o 
  -8  11   2        2.01        9.09     21.81 o 
  -7  11   2       24.79       43.22     21.53 o 
  -6  11   2        5.05       -0.15     19.69 o 
  -5  11   2        3.32        5.26      9.00 o 
  -4  11   2        1.27        3.40      6.80 o 
  -3  11   2       71.10       81.77      8.66 o 
  -2  11   2        0.54       -3.23     15.94 o 
  -1  11   2      146.27      132.63      7.56 o 
   0  11   2       42.76       40.36      3.57 o 
   1  11   2       11.67       15.42      4.04 o 
   2  11   2       10.13        6.74      5.40 o 
   3  11   2       90.63       94.54     10.21 o 
   4  11   2        2.73        6.39     18.77 o 
   5  11   2        1.33       -5.23     13.60 o 
   6  11   2       15.37        7.83     13.59 o 
   7  11   2        0.40       -0.25     23.68 o 
  -9  12   2        3.02       10.08     23.07 o 
  -8  12   2        0.81        3.23     21.69 o 
  -7  12   2        6.94        9.92     20.98 o 
  -6  12   2       53.97       39.32     19.47 o 
  -5  12   2       20.97       23.60      9.40 o 
  -4  12   2       33.77       39.61      7.21 o 
  -3  12   2       38.33       30.34      8.59 o 
  -2  12   2       34.37       31.24      7.31 o 
  -1  12   2       73.23       70.80      8.31 o 
   0  12   2       57.02       53.85      7.22 o 
   1  12   2       97.94       99.67      4.69 o 
   2  12   2       98.00       99.41      5.77 o 
   3  12   2      108.17      107.21     11.95 o 
   4  12   2       28.77       10.29     18.09 o 
   5  12   2        3.09      -11.40     13.99 o 
   6  12   2        7.03        4.59     14.45 o 
   7  12   2       17.79       14.28     24.48 o 
  -8  13   2        0.47       -3.66     22.36 o 
  -7  13   2        2.10       -0.31     20.80 o 
  -6  13   2       13.44       19.78     19.63 o 
  -5  13   2        0.21       -3.59     19.01 o 
  -4  13   2        0.20       -0.23      9.78 o 
  -3  13   2       80.47       73.29      9.63 o 
  -2  13   2       32.07       28.88      7.63 o 
  -1  13   2       17.08       12.51      5.26 o 
   0  13   2      129.57      124.97      6.54 o 
   1  13   2      282.37      279.99      5.73 o 
   2  13   2      232.28      219.97      6.63 o 
   3  13   2       26.21       28.93      9.45 o 
   4  13   2       71.24       69.57     19.84 o 
   5  13   2       13.47        4.12     14.81 o 
   6  13   2        2.51       -2.60     15.23 o 
   7  13   2        0.03       -3.72     24.67 o 
  -8  14   2        0.13        2.55     21.50 o 
  -7  14   2        0.81        5.65     20.76 o 
  -6  14   2        2.39        1.11     19.20 o 
  -5  14   2       16.15       10.04     18.34 o 
  -4  14   2        3.09        7.06      9.67 o 
  -3  14   2       14.65       22.23      9.01 o 
  -2  14   2       24.65       22.17      8.03 o 
  -1  14   2       40.74       38.74      6.06 o 
   0  14   2        4.35       10.36      4.95 o 
   1  14   2        1.38        3.95      4.38 o 
   2  14   2      126.93      118.34      6.16 o 
   3  14   2        0.32       -0.28      6.62 o 
   4  14   2        0.19       -5.62     20.15 o 
   5  14   2        8.34       -5.71     20.12 o 
   6  14   2        0.14       -3.06     15.23 o 
   7  14   2        0.96        3.90     25.53 o 
  -8  15   2        0.80        2.52     22.67 o 
  -7  15   2        1.04        3.10     21.47 o 
  -6  15   2        0.25       -1.44     20.00 o 
  -5  15   2        6.98        9.49     18.68 o 
  -4  15   2       11.50        9.40     17.79 o 
  -3  15   2        5.99       14.07      9.66 o 
  -2  15   2       28.49       27.47      8.43 o 
  -1  15   2      233.20      223.27     23.44 o 
   0  15   2      175.25      156.84      9.93 o 
   1  15   2       52.48       41.90      6.88 o 
   2  15   2       83.02       78.70      5.97 o 
   3  15   2       98.07       95.25      9.80 o 
   4  15   2       50.43       37.87     20.83 o 
   5  15   2        1.46       -2.64     21.07 o 
   6  15   2        0.68       -8.70     16.16 o 
  -8  16   2        0.16       18.06     23.41 o 
  -7  16   2        0.06       -7.25     21.62 o 
  -6  16   2        0.06        2.24     19.87 o 
  -5  16   2        0.48       -4.76     18.83 o 
  -4  16   2       11.69       10.57     18.18 o 
  -3  16   2       47.53       48.44      9.91 o 
  -2  16   2       16.87       19.00      8.62 o 
  -1  16   2       55.71       49.80      7.18 o 
   0  16   2      181.31      168.53     12.62 o 
   1  16   2       39.61       41.34      6.74 o 
   2  16   2       28.24       19.41      7.33 o 
   3  16   2       23.20       15.31      9.23 o 
   4  16   2        0.18        1.96     15.34 o 
   5  16   2        0.11       -8.17     22.33 o 
   6  16   2        1.99       -1.85     16.80 o 
  -7  17   2        0.24       18.15     22.02 o 
  -6  17   2        1.76        0.65     19.84 o 
  -5  17   2        2.13        9.12     19.32 o 
  -4  17   2        1.51       -3.27     10.88 o 
  -3  17   2       47.96       40.56     10.11 o 
  -2  17   2       72.04       56.17      8.95 o 
  -1  17   2       91.45       90.26     13.41 o 
   0  17   2      166.97      179.62     15.12 o 
   1  17   2        7.93        7.02     13.14 o 
   2  17   2        0.04       -7.57     13.32 o 
   3  17   2        0.40       -2.27     15.21 o 
   4  17   2        1.89        0.89     15.27 o 
   5  17   2        0.39      -14.99     22.33 o 
  -7  18   2        0.04       13.88     22.45 o 
  -6  18   2        1.18        0.92     20.52 o 
  -5  18   2        1.73        0.92     19.29 o 
  -4  18   2        0.05        4.24     18.77 o 
  -3  18   2        9.59       21.75     18.31 o 
  -2  18   2        0.60       13.03     14.44 o 
  -1  18   2        4.44        8.24     13.56 o 
   0  18   2        1.26        3.71     13.77 o 
   1  18   2        6.42       -1.43     13.46 o 
   2  18   2        1.07        0.70     13.73 o 
   3  18   2        0.48       -7.61     15.47 o 
   4  18   2        4.90        6.10     15.77 o 
   5  18   2       14.21       11.84     16.57 o 
  -6  19   2        2.39        6.42     20.95 o 
  -5  19   2        8.54        9.37     20.49 o 
  -4  19   2        0.45        5.68     19.54 o 
  -3  19   2       28.75       45.80     14.74 o 
  -2  19   2       75.99       94.66     15.46 o 
  -1  19   2        1.96       17.10     13.95 o 
   0  19   2        3.21        5.11     13.87 o 
   1  19   2       17.10       12.78     13.87 o 
   2  19   2        9.02        8.86     13.94 o 
   3  19   2        0.77        3.81     20.86 o 
   4  19   2        1.05      -11.11     16.45 o 
   5  19   2        0.14       -2.96     17.17 o 
  -6  20   2        0.03       19.03     16.53 o 
  -5  20   2        0.21        6.80     16.34 o 
  -4  20   2        2.65       18.40     16.06 o 
  -3  20   2        0.03       15.08     14.70 o 
  -2  20   2        0.60       10.31     14.49 o 
  -1  20   2        1.52        5.53     14.00 o 
   0  20   2       58.77       61.74     14.55 o 
   1  20   2        0.06       -5.14     14.24 o 
   2  20   2        0.06       -0.08     14.51 o 
   3  20   2        1.44       10.78     21.35 o 
   4  20   2        0.00        3.19     22.48 o 
  -5  21   2        2.44        9.06     16.07 o 
  -4  21   2        0.00       11.87     15.35 o 
  -3  21   2        0.28        2.83     14.71 o 
  -2  21   2       15.72       21.43     14.42 o 
  -1  21   2        6.28        3.69     14.64 o 
   0  21   2        9.20       16.51     14.59 o 
   1  21   2        0.95       -9.72     14.32 o 
   2  21   2        2.71       -4.63     14.54 o 
   3  21   2        0.09       21.93     22.45 o 
  -4  22   2        0.00        7.84     16.38 o 
  -3  22   2        0.92        5.15     15.17 o 
  -2  22   2        1.52       17.98     14.97 o 
  -1  22   2        0.71        5.17     14.73 o 
   0  22   2        0.13       -0.40     14.79 o 
   1  22   2        0.00        0.02     15.20 o 
   2  22   2        5.35       -4.79     21.87 o 
   3  22   2        2.47        8.26     22.42 o 
  -3  23   2        0.00        6.39     16.36 o 
  -2  23   2        0.16       10.06     16.22 o 
  -1  23   2        0.18       -2.89     15.87 o 
   0  23   2        0.24        4.64     15.59 o 
   1  23   2        1.74        4.34     15.58 o 
 -10   1   3        0.24        2.55     17.54 o 
  -9   1   3        4.97       -2.44      9.45 o 
  -8   1   3        8.12       12.68      8.00 o 
  -7   1   3       17.44       22.16      7.55 o 
  -6   1   3       25.47       31.87      7.66 o 
  -5   1   3      344.29      353.49      8.55 o 
  -4   1   3     2149.66     2195.82     16.37 o 
  -3   1   3      590.59      616.65      9.75 o 
  -2   1   3      711.80      761.37      8.25 o 
  -1   1   3      589.19      557.89      5.68 o 
   0   1   3      147.97      142.04      5.60 o 
   1   1   3       38.45       50.71      8.16 o 
   2   1   3        4.44        1.79      6.17 o 
   3   1   3      151.73      146.32     14.49 o 
   4   1   3       21.79       17.93     14.13 o 
   5   1   3        1.23        6.63     15.15 o 
   6   1   3       15.32       29.45     16.11 o 
   7   1   3        0.00        9.35     16.70 o 
   8   1   3       10.18       21.19     17.89 o 
 -10   2   3        0.17       -3.50     16.89 o 
  -9   2   3        1.67        0.69      9.28 o 
  -8   2   3        1.31        6.25      8.53 o 
  -7   2   3        0.56        1.06      7.41 o 
  -6   2   3        0.25        0.07      7.38 o 
  -5   2   3       30.05       26.64      6.08 o 
  -4   2   3        1.41        2.10      3.91 o 
  -3   2   3       72.44       86.59      7.01 o 
  -2   2   3     3751.74     3876.66     12.26 o 
  -1   2   3      124.96      123.15      4.55 o 
   0   2   3      172.76      172.76      6.32 o 
   1   2   3      548.49      555.79     10.72 o 
   2   2   3      304.58      319.93      8.37 o 
   3   2   3        0.71       -1.78     13.15 o 
   4   2   3       13.58       13.30     14.58 o 
   5   2   3        5.88       13.37     14.87 o 
   6   2   3        5.05        4.60     15.65 o 
   7   2   3        6.57        6.55     16.68 o 
   8   2   3        6.07        9.93     17.64 o 
 -10   3   3        0.80       13.79     17.32 o 
  -9   3   3        1.15        2.50      9.12 o 
  -8   3   3        0.03        1.73      8.53 o 
  -7   3   3        4.52        0.60      8.38 o 
  -6   3   3       49.99       45.85      7.32 o 
  -5   3   3       27.36       26.58      5.37 o 
  -4   3   3      785.03      768.06     11.49 o 
  -3   3   3      571.86      608.41      9.29 o 
  -2   3   3     1282.86     1301.74      7.24 o 
  -1   3   3       29.60       23.55      3.88 o 
   0   3   3       52.28       56.99      5.51 o 
   1   3   3      280.50      281.33     11.01 o 
   2   3   3      267.93      277.01      8.68 o 
   3   3   3      183.64      203.96     14.59 o 
   4   3   3       99.50       84.35     15.04 o 
   5   3   3        0.18        0.78     14.93 o 
   6   3   3        3.35        7.32     15.71 o 
   7   3   3        2.12       13.92     16.65 o 
   8   3   3        0.27       13.95     17.85 o 
 -10   4   3        0.83       -3.66     14.04 o 
  -9   4   3        0.44        4.26      9.13 o 
  -8   4   3        0.16        6.91      8.27 o 
  -7   4   3        2.96        4.93      8.92 o 
  -6   4   3       28.34       24.46      6.85 o 
  -5   4   3       65.10       67.51      6.25 o 
  -4   4   3        2.77        6.60      7.00 o 
  -3   4   3       31.83       33.71      6.41 o 
  -2   4   3       89.76       86.84      3.62 o 
  -1   4   3      562.79      586.53      7.20 o 
   0   4   3      108.44      108.22      6.27 o 
   1   4   3      157.72      178.68      9.85 o 
   2   4   3       45.72       42.71      8.79 o 
   3   4   3      115.26      108.78      9.85 o 
   4   4   3      123.71      119.70     15.81 o 
   5   4   3        0.53        3.42     14.85 o 
   6   4   3       19.19       20.78     15.88 o 
   7   4   3        0.83        6.56     16.88 o 
   8   4   3        0.06       -0.05     17.70 o 
 -10   5   3        1.02       12.26     16.12 o 
  -9   5   3        8.97       16.25     14.04 o 
  -8   5   3        8.22        6.68      9.37 o 
  -7   5   3       41.36       44.32      9.03 o 
  -6   5   3        9.98        2.03     18.95 o 
  -5   5   3        3.20        7.70      8.28 o 
  -4   5   3        0.80        3.21      6.78 o 
  -3   5   3       10.61       11.35      5.96 o 
  -2   5   3      870.28      858.13      5.89 o 
  -1   5   3     1730.39     1738.49     17.96 o 
   0   5   3     1140.20     1221.01      9.81 o 
   1   5   3       78.32       83.19      9.21 o 
   2   5   3       24.46       28.67      6.54 o 
   3   5   3       22.96       23.88      9.93 o 
   4   5   3        7.85       20.49     21.35 o 
   5   5   3        0.09        3.80     14.99 o 
   6   5   3       16.15        6.44     15.71 o 
   7   5   3        0.04        8.67     16.88 o 
 -10   6   3        3.31        6.75     15.67 o 
  -9   6   3       10.31       10.27     14.67 o 
  -8   6   3       60.90       68.93     23.07 o 
  -7   6   3       19.73        7.34     20.67 o 
  -6   6   3        0.61        5.87     19.81 o 
  -5   6   3        2.17        1.93     10.17 o 
  -4   6   3        1.52        3.32      6.65 o 
  -3   6   3      536.38      530.96     18.05 o 
  -2   6   3      659.08      663.58      5.34 o 
  -1   6   3      177.45      198.65      9.00 o 
   0   6   3        0.40       -0.20      2.89 o 
   1   6   3      565.92      578.45      8.03 o 
   2   6   3        3.86       10.43      6.35 o 
   3   6   3       13.56       19.35      9.92 o 
   4   6   3      104.94      119.46     21.87 o 
   5   6   3       93.24       69.39     22.12 o 
   6   6   3        4.67        2.61     22.36 o 
   7   6   3        0.48       -1.54     24.11 o 
 -10   7   3        1.27        0.44     16.23 o 
  -9   7   3       17.84       10.74     14.66 o 
  -8   7   3       25.58       20.55     20.76 o 
  -7   7   3       17.41       16.96     21.19 o 
  -6   7   3      168.83      168.42     21.53 o 
  -5   7   3        5.01        3.78     10.42 o 
  -4   7   3       24.97       21.94      8.94 o 
  -3   7   3      109.71      117.41      8.03 o 
  -2   7   3       15.25       15.42      4.44 o 
  -1   7   3       55.55       63.01      8.23 o 
   0   7   3        6.14        6.82      2.81 o 
   1   7   3        4.11        6.31      5.07 o 
   2   7   3        3.84        4.74      6.69 o 
   3   7   3        0.01       -0.77      4.47 o 
   4   7   3      157.00      134.08     23.01 o 
   5   7   3       46.27       55.66     23.16 o 
   6   7   3        0.19        7.86     22.91 o 
   7   7   3        7.19       10.17     24.27 o 
 -10   8   3       20.01       26.60     17.02 o 
  -9   8   3        0.76       -9.28     22.24 o 
  -8   8   3       14.26       15.73     21.41 o 
  -7   8   3       22.92       31.12     22.39 o 
  -6   8   3      417.20      394.34     24.70 o 
  -5   8   3       74.26       77.90     11.09 o 
  -4   8   3       75.04       54.98      8.40 o 
  -3   8   3      458.25      460.23     10.03 o 
  -2   8   3      472.19      428.74     45.74 o 
  -1   8   3        1.46        2.80     16.34 o 
   0   8   3        1.83       -1.20     10.44 o 
   1   8   3        0.54        3.29      4.86 o 
   2   8   3       37.50       39.64      7.90 o 
   3   8   3       85.40       87.98      6.22 o 
   4   8   3      110.51      130.79     22.27 o 
   5   8   3       22.12       14.25     21.90 o 
   6   8   3       55.32       35.94     23.31 o 
   7   8   3       24.44       30.62     25.43 o 
  -9   9   3        5.62        4.39     22.79 o 
  -8   9   3       38.36       47.58     22.33 o 
  -7   9   3       94.26      109.57     23.10 o 
  -6   9   3      264.04      218.27     23.07 o 
  -5   9   3       89.12       87.87      5.06 o 
  -4   9   3      255.93      234.46     10.11 o 
  -3   9   3        2.69        6.71      6.70 o 
  -2   9   3        0.77        1.55      3.87 o 
  -1   9   3      142.59      157.55     18.49 o 
   0   9   3       73.96       74.92     17.23 o 
   1   9   3        7.37       10.60      5.10 o 
   2   9   3       32.17       44.52      6.27 o 
   3   9   3        5.88        1.37      6.21 o 
   4   9   3        0.01        5.65     20.55 o 
   5   9   3        8.02        8.85     22.18 o 
   6   9   3       58.35       85.70     24.82 o 
   7   9   3       16.09       10.08     25.13 o 
  -9  10   3        0.34       -4.27     23.31 o 
  -8  10   3        1.57       11.12     21.59 o 
  -7  10   3       45.76       52.46     22.30 o 
  -6  10   3       25.57       20.89     20.49 o 
  -5  10   3       39.30       35.38      5.36 o 
  -4  10   3      312.01      304.59     10.27 o 
  -3  10   3       96.13       92.24      7.48 o 
  -2  10   3      148.64      131.04     18.09 o 
  -1  10   3        3.06       -3.44     16.71 o 
   0  10   3       14.33       16.50     17.08 o 
   1  10   3       56.83       53.81      9.45 o 
   2  10   3        7.27        8.99      6.11 o 
   3  10   3        4.24        3.04      6.76 o 
   4  10   3        0.48        5.19     20.55 o 
   5  10   3       23.43       28.60     22.79 o 
   6  10   3       23.81       40.82     23.77 o 
   7  10   3        1.00       -6.08     25.50 o 
  -9  11   3        0.38       21.53     24.97 o 
  -8  11   3       27.76       37.94     23.68 o 
  -7  11   3       19.47       18.15     21.35 o 
  -6  11   3        6.30        2.27     19.51 o 
  -5  11   3       57.42       49.56      6.92 o 
  -4  11   3       68.62       68.10      6.10 o 
  -3  11   3       30.46       26.92      6.97 o 
  -2  11   3       89.31      118.14     18.65 o 
  -1  11   3        2.85        3.87     16.83 o 
   0  11   3        8.55        8.02     17.63 o 
   1  11   3        0.03        1.56      3.88 o 
   2  11   3       40.93       46.26      6.66 o 
   3  11   3      313.82      312.16      9.05 o 
   4  11   3        0.14       -3.13     21.07 o 
   5  11   3        2.71       12.93     22.21 o 
   6  11   3        1.41      -20.21     24.51 o 
   7  11   3        2.75        6.85     25.59 o 
  -9  12   3       15.94       21.29     23.71 o 
  -8  12   3        0.42        9.15     22.36 o 
  -7  12   3        1.29       -5.53     21.13 o 
  -6  12   3       48.28       45.00     20.80 o 
  -5  12   3      101.39      100.98     11.60 o 
  -4  12   3       59.97       50.88      9.47 o 
  -3  12   3      126.00      126.77      9.37 o 
  -2  12   3        1.61       -2.58     18.09 o 
  -1  12   3        9.32       14.53     17.63 o 
   0  12   3      103.18      119.15     19.66 o 
   1  12   3      202.73      168.50     14.64 o 
   2  12   3       11.61        9.48      6.28 o 
   3  12   3      152.67      148.99      8.08 o 
   4  12   3        5.71       -2.40     21.13 o 
   5  12   3        4.02        3.07     22.76 o 
   6  12   3        0.21       16.10     24.82 o 
  -9  13   3        4.89       21.47     25.65 o 
  -8  13   3        2.85       18.74     23.13 o 
  -7  13   3        9.13       32.56     22.45 o 
  -6  13   3        1.40       -7.06     20.30 o 
  -5  13   3        0.08        2.15     20.12 o 
  -4  13   3        3.64        2.92      8.97 o 
  -3  13   3        7.68        5.60      6.73 o 
  -2  13   3        1.20       -7.31     18.37 o 
  -1  13   3        7.56       11.15     18.89 o 
   0  13   3        4.13       -7.28     18.92 o 
   1  13   3      185.79      121.06     24.91 o 
   2  13   3        8.10        8.33      6.16 o 
   3  13   3       43.09       33.22     10.76 o 
   4  13   3        3.88       15.45     21.10 o 
   5  13   3       30.47       43.46     23.53 o 
   6  13   3        4.90       10.54     24.20 o 
  -8  14   3        3.07       12.75     22.85 o 
  -7  14   3        2.89        3.13     21.13 o 
  -6  14   3        0.13        3.69     20.24 o 
  -5  14   3        6.18        9.77     19.20 o 
  -4  14   3       60.76       63.98     19.94 o 
  -3  14   3       18.31       19.23      5.04 o 
  -2  14   3        0.46        3.13     19.29 o 
  -1  14   3      255.12      259.56     22.24 o 
   0  14   3       31.56       25.93     19.47 o 
   1  14   3      685.19      658.57     18.15 o 
   2  14   3        2.44        1.52     12.16 o 
   3  14   3       46.53       35.94     11.31 o 
   4  14   3        0.07        7.99     22.02 o 
   5  14   3        3.82       -0.37     23.53 o 
   6  14   3        0.37        9.22     24.42 o 
  -8  15   3        0.01       13.21     24.94 o 
  -7  15   3        0.07       -1.47     21.69 o 
  -6  15   3        1.76        6.91     20.55 o 
  -5  15   3       53.80       44.20     20.52 o 
  -4  15   3        4.62        9.00     19.38 o 
  -3  15   3       72.47       66.48      9.52 o 
  -2  15   3        0.05        1.29     19.35 o 
  -1  15   3       18.54       21.72     19.35 o 
   0  15   3       25.50       33.88     20.12 o 
   1  15   3       22.34       26.22     13.08 o 
   2  15   3       17.40       16.11     11.98 o 
   3  15   3       49.37       39.73     11.99 o 
   4  15   3        6.52        7.13     16.26 o 
   5  15   3        0.29       -0.86     23.87 o 
  -8  16   3        8.04       29.24     25.10 o 
  -7  16   3        7.61       17.82     21.78 o 
  -6  16   3        4.04       14.71     21.32 o 
  -5  16   3        0.03        4.98     19.87 o 
  -4  16   3        4.34       -9.80     19.63 o 
  -3  16   3        5.46        8.85     19.14 o 
  -2  16   3       19.73       37.47     19.54 o 
  -1  16   3       79.82       94.49     20.83 o 
   0  16   3       11.78       10.14     20.15 o 
   1  16   3        0.03       -1.28     12.79 o 
   2  16   3        3.00       10.57     13.13 o 
   3  16   3       29.21       29.37     12.45 o 
   4  16   3        8.71       17.48     16.14 o 
   5  16   3       16.42        9.49     24.11 o 
  -7  17   3        2.04       14.93     22.76 o 
  -6  17   3        1.97       27.43     21.90 o 
  -5  17   3       11.60       18.40     21.19 o 
  -4  17   3        0.12        8.82     19.66 o 
  -3  17   3        1.13        5.96     20.40 o 
  -2  17   3       26.09       27.34     19.87 o 
  -1  17   3       50.69       44.91     19.41 o 
   0  17   3        3.05       10.20     13.93 o 
   1  17   3       45.98       56.31     14.11 o 
   2  17   3        5.37        5.59     13.05 o 
   3  17   3        0.02       -7.71     21.72 o 
   4  17   3        0.12        1.72     16.43 o 
   5  17   3       10.14       14.25     18.20 o 
  -7  18   3        1.10       15.57     22.73 o 
  -6  18   3        0.00        4.12     21.59 o 
  -5  18   3        0.45        9.09     20.67 o 
  -4  18   3        8.29       24.48     20.61 o 
  -3  18   3       11.54       11.46     19.75 o 
  -2  18   3        3.52        5.68     19.87 o 
  -1  18   3       23.16       47.33     19.90 o 
   0  18   3        4.26       17.63     14.60 o 
   1  18   3       11.17       16.91     14.32 o 
   2  18   3        0.39       11.18     14.09 o 
   3  18   3        0.41       10.60     22.27 o 
   4  18   3        0.14       24.30     23.04 o 
  -6  19   3        6.59       -3.72     22.64 o 
  -5  19   3        1.31        3.84     21.19 o 
  -4  19   3       20.87       30.72     20.86 o 
  -3  19   3        0.84       10.26     20.12 o 
  -2  19   3        5.35        9.00     19.60 o 
  -1  19   3       18.27       23.60     14.78 o 
   0  19   3        0.36       10.47     14.70 o 
   1  19   3        1.68       -2.20     14.26 o 
   2  19   3        0.07        1.99     13.95 o 
   3  19   3        0.30        8.48     22.76 o 
   4  19   3        0.06        4.73     24.20 o 
  -6  20   3        3.69        6.45     23.07 o 
  -5  20   3        0.14      -15.30     21.53 o 
  -4  20   3        5.38        7.59     20.80 o 
  -3  20   3        0.56        3.93     20.70 o 
  -2  20   3        0.26       10.47     15.56 o 
  -1  20   3        1.30       28.63     15.22 o 
   0  20   3        0.68        4.16     15.17 o 
   1  20   3        1.00        6.11     14.87 o 
   2  20   3        0.24       -8.45     14.77 o 
   3  20   3        3.90        3.90     23.65 o 
  -5  21   3        0.08        3.16     22.45 o 
  -4  21   3        0.04       13.64     21.01 o 
  -3  21   3        0.00       10.74     17.59 o 
  -2  21   3        2.22       27.99     15.70 o 
  -1  21   3       10.41       12.16     15.71 o 
   0  21   3        1.62       12.17     15.18 o 
   1  21   3        0.27       -1.85     15.13 o 
   2  21   3        1.72        0.58     15.30 o 
  -4  22   3        0.22        2.54     17.16 o 
  -3  22   3        0.49        6.31     15.93 o 
  -2  22   3        0.01       14.08     16.24 o 
  -1  22   3        3.11        6.94     15.49 o 
   0  22   3        1.34       10.38     15.55 o 
   1  22   3        0.20        1.10     15.91 o 
  -2  23   3        0.16       -1.29     16.31 o 
  -1  23   3        0.01       -8.81     16.30 o 
   0  23   3        0.63        0.17     16.03 o 
  -9   0   4        0.26        6.39     10.62 o 
  -8   0   4        0.01        0.97      9.94 o 
  -7   0   4        0.12        0.72      9.32 o 
  -6   0   4       10.03        6.97     18.09 o 
  -5   0   4        6.79       10.72     15.51 o 
  -4   0   4      435.63      433.40     12.29 o 
  -3   0   4      525.76      549.71     12.57 o 
  -2   0   4       13.52       13.57      6.06 o 
  -1   0   4      178.65      183.37      9.31 o 
   0   0   4        2.01        2.82      7.21 o 
   1   0   4        3.73       -3.16     15.79 o 
   2   0   4       97.50      112.18     19.32 o 
   3   0   4       80.49       66.78     21.38 o 
   4   0   4       13.46        2.06     21.53 o 
   5   0   4        0.68        3.90     22.76 o 
   6   0   4        0.30        3.59     23.47 o 
   7   0   4        3.60       24.73     25.56 o 
 -10   1   4        3.71       14.04     23.31 o 
  -9   1   4        2.86       -0.85      7.54 o 
  -8   1   4        8.53       12.44      6.98 o 
  -7   1   4        5.54        6.06      7.91 o 
  -6   1   4       51.22       54.76      7.20 o 
  -5   1   4       16.81       20.29     11.50 o 
  -4   1   4       27.95       28.88      6.66 o 
  -3   1   4      390.86      421.06      6.21 o 
  -2   1   4       10.95        9.52      4.26 o 
  -1   1   4       40.30       44.20      5.80 o 
   0   1   4       78.96       85.80      5.95 o 
   1   1   4       16.82       22.18     11.85 o 
   2   1   4       55.34       59.16      7.35 o 
   3   1   4        1.55        3.54     14.15 o 
   4   1   4        1.80        4.07     15.15 o 
   5   1   4        8.40        7.91     15.42 o 
   6   1   4        0.33       10.16     16.90 o 
   7   1   4        1.92       -0.78     17.48 o 
 -10   2   4        2.39        7.53     24.36 o 
  -9   2   4        0.81        6.20     10.56 o 
  -8   2   4        0.03       -1.67      6.82 o 
  -7   2   4        0.56        4.84      7.27 o 
  -6   2   4       24.61       24.87      6.03 o 
  -5   2   4       10.62       13.38      4.27 o 
  -4   2   4        4.68        2.03      7.58 o 
  -3   2   4      641.13      656.95      6.52 o 
  -2   2   4       51.82       52.57      4.69 o 
  -1   2   4        0.81        1.52      5.00 o 
   0   2   4      208.48      209.92      6.38 o 
   1   2   4      631.12      644.96     22.02 o 
   2   2   4        8.10        7.79      7.56 o 
   3   2   4       34.50       44.85     14.69 o 
   4   2   4        0.04        9.07     14.90 o 
   5   2   4        5.26       -2.03     15.68 o 
   6   2   4        0.03       10.34     16.81 o 
   7   2   4        0.55        2.05     17.90 o 
 -10   3   4        2.95       12.19     22.64 o 
  -9   3   4        0.89       -3.71     12.48 o 
  -8   3   4        0.59       -0.58      7.68 o 
  -7   3   4        6.63        8.25      6.58 o 
  -6   3   4       21.19       14.55      4.70 o 
  -5   3   4      112.53      134.57     20.29 o 
  -4   3   4       19.27       24.25      7.45 o 
  -3   3   4       79.12       94.59      4.17 o 
  -2   3   4        1.14        1.23      4.26 o 
  -1   3   4      100.81      105.59      5.28 o 
   0   3   4      683.64      699.43      8.29 o 
   1   3   4       46.52       53.32     16.03 o 
   2   3   4       54.74       62.05      9.29 o 
   3   3   4        1.07        2.46     14.40 o 
   4   3   4        0.24        4.64     15.29 o 
   5   3   4        0.33        8.54     15.56 o 
   6   3   4        0.29        4.47     16.98 o 
   7   3   4        5.54        9.80     18.12 o 
 -10   4   4        1.65        1.25     14.11 o 
  -9   4   4        1.15       -5.72     12.75 o 
  -8   4   4        1.79        3.97      7.02 o 
  -7   4   4        1.41        5.08      5.40 o 
  -6   4   4        8.90       12.94     12.83 o 
  -5   4   4       25.85       31.08     11.06 o 
  -4   4   4       90.90      100.21      7.66 o 
  -3   4   4      375.91      394.11      8.46 o 
  -2   4   4      214.66      231.01      5.48 o 
  -1   4   4     1291.67     1363.66     11.59 o 
   0   4   4        7.74        2.06      6.85 o 
   1   4   4      279.13      293.80     13.47 o 
   2   4   4       14.44       21.50      9.68 o 
   3   4   4       19.38        8.85     19.84 o 
   4   4   4        0.03       -0.45     15.14 o 
   5   4   4        2.56        1.19     15.97 o 
   6   4   4        4.31       11.78     16.80 o 
   7   4   4        0.21       -2.18     17.86 o 
 -10   5   4        0.48        8.21     14.98 o 
  -9   5   4        2.82        3.47     13.13 o 
  -8   5   4        3.53        3.87     21.38 o 
  -7   5   4       23.89       21.73     13.33 o 
  -6   5   4       68.11       61.21     13.11 o 
  -5   5   4        5.71        7.32      8.25 o 
  -4   5   4       16.83       13.16      6.89 o 
  -3   5   4       21.96       26.02      5.79 o 
  -2   5   4        0.33        1.97      4.02 o 
  -1   5   4       64.76       59.58      5.75 o 
   0   5   4       56.61       57.62      6.60 o 
   1   5   4        9.22        6.30      8.37 o 
   2   5   4        0.04       -2.70      9.67 o 
   3   5   4       23.89       27.03     20.27 o 
   4   5   4       12.20        3.78     21.35 o 
   5   5   4        0.82        2.98     22.61 o 
   6   5   4        5.67        3.26     23.25 o 
   7   5   4        0.25      -15.48     25.77 o 
 -10   6   4        1.14        3.35     14.69 o 
  -9   6   4        0.80       14.50     23.10 o 
  -8   6   4       40.71       40.67     23.34 o 
  -7   6   4       25.86       35.60     21.38 o 
  -6   6   4       38.93       49.66     13.18 o 
  -5   6   4      217.97      219.02      9.45 o 
  -4   6   4        3.25        1.49      6.60 o 
  -3   6   4       35.47       33.65      5.53 o 
  -2   6   4      234.28      235.93      4.68 o 
  -1   6   4      568.69      599.95      7.59 o 
   0   6   4       65.67       70.13      6.14 o 
   1   6   4       10.63        5.35      8.94 o 
   2   6   4       36.59       37.40      7.59 o 
   3   6   4        2.62        2.41      7.46 o 
   4   6   4        0.66        6.85     21.04 o 
   5   6   4        0.02       22.79     23.22 o 
   6   6   4        1.15       -3.47     24.02 o 
   7   6   4        1.44       17.02     26.94 o 
 -10   7   4        0.29        1.28     15.73 o 
  -9   7   4        1.33        7.06     24.17 o 
  -8   7   4        4.34        0.31     22.82 o 
  -7   7   4        3.01        7.71     21.66 o 
  -6   7   4       38.12       59.78     21.75 o 
  -5   7   4        2.77       -1.11      7.72 o 
  -4   7   4       81.86       89.30      7.74 o 
  -3   7   4       26.78       24.42      5.14 o 
  -2   7   4       18.02       14.53      2.93 o 
  -1   7   4       81.80       66.56      8.16 o 
   0   7   4      277.82      285.62      6.76 o 
   1   7   4       96.31      101.70      7.16 o 
   2   7   4       15.80       23.01      8.88 o 
   3   7   4        7.05        3.98      4.38 o 
   4   7   4       15.90       -1.72     20.46 o 
   5   7   4       18.14       19.01     23.13 o 
   6   7   4        0.40       -4.05     24.33 o 
 -10   8   4        0.49       -6.22     16.51 o 
  -9   8   4       19.47       37.20     24.91 o 
  -8   8   4        3.76       15.36     22.70 o 
  -7   8   4       45.44       60.48     22.15 o 
  -6   8   4      235.45      221.41     24.05 o 
  -5   8   4       10.68       11.53     10.30 o 
  -4   8   4       23.71       25.26      8.86 o 
  -3   8   4       80.02       70.04      8.88 o 
  -2   8   4       38.59       36.33      7.73 o 
  -1   8   4      225.06      236.59     11.00 o 
   0   8   4       18.74       18.15      2.57 o 
   1   8   4       12.28        7.99      6.19 o 
   2   8   4        5.97        1.49      8.33 o 
   3   8   4        2.59        2.22      5.59 o 
   4   8   4       92.86       97.56     23.31 o 
   5   8   4        3.23       23.44     23.13 o 
   6   8   4       18.74       23.87     24.39 o 
  -9   9   4        0.32        9.95     24.17 o 
  -8   9   4       43.80       48.07     23.71 o 
  -7   9   4       48.32       50.65     22.58 o 
  -6   9   4       19.24       30.90     21.59 o 
  -5   9   4       47.60       42.33     10.19 o 
  -4   9   4       35.24       37.94      8.65 o 
  -3   9   4        3.35        2.55      3.72 o 
  -2   9   4        0.60       -1.51      7.60 o 
  -1   9   4        2.02       -3.56      9.48 o 
   0   9   4       45.09       42.59     11.97 o 
   1   9   4        2.97        3.27      5.40 o 
   2   9   4        9.66       11.62      7.38 o 
   3   9   4       23.36       23.28      5.90 o 
   4   9   4       21.83       16.65     21.78 o 
   5   9   4       27.56       23.93     23.50 o 
   6   9   4       18.93       49.85     25.80 o 
  -9  10   4       22.15       16.22     23.25 o 
  -8  10   4      155.14      151.68     25.83 o 
  -7  10   4        2.78       -2.92     22.12 o 
  -6  10   4       95.91       86.31     21.81 o 
  -5  10   4      423.88      427.63     21.75 o 
  -4  10   4      338.42      313.22     10.88 o 
  -3  10   4       17.72       12.29      3.81 o 
  -2  10   4        0.16       -1.57      7.71 o 
  -1  10   4       25.79       16.05      9.75 o 
   0  10   4        7.17       11.03     11.82 o 
   1  10   4        0.88        5.17      4.60 o 
   2  10   4       32.43       37.55      7.52 o 
   3  10   4        9.74        6.97      7.66 o 
   4  10   4       33.62       23.59     21.72 o 
   5  10   4       26.07       23.81     23.31 o 
   6  10   4       30.34       38.09     24.97 o 
  -9  11   4        2.75        3.35     23.81 o 
  -8  11   4       26.94       38.86     23.50 o 
  -7  11   4        3.46        4.58     20.95 o 
  -6  11   4       11.07       24.70     21.07 o 
  -5  11   4      235.60      214.07     11.86 o 
  -4  11   4      124.66       87.35     10.05 o 
  -3  11   4      100.66       69.81     19.41 o 
  -2  11   4       19.90       19.04     19.17 o 
  -1  11   4        2.74       -0.39     10.41 o 
   0  11   4        0.43       -1.90     12.24 o 
   1  11   4       33.52       24.87      5.98 o 
   2  11   4      145.41      141.74      8.08 o 
   3  11   4       79.22       79.42     12.59 o 
   4  11   4        4.08       -1.87     21.32 o 
   5  11   4       24.66       47.27     24.08 o 
   6  11   4        0.30       -0.74     25.07 o 
  -9  12   4        0.12       21.53     26.51 o 
  -8  12   4       12.13       11.58     22.76 o 
  -7  12   4       21.65       27.31     22.24 o 
  -6  12   4        5.62        2.43     20.37 o 
  -5  12   4       67.04       80.08     21.96 o 
  -4  12   4      195.11      175.48     16.65 o 
  -3  12   4      263.30      307.05     24.20 o 
  -2  12   4       54.25       66.32     19.94 o 
  -1  12   4       40.56       44.29     20.58 o 
   0  12   4        0.21        7.48     12.28 o 
   1  12   4       20.85       19.13     13.10 o 
   2  12   4       63.83       60.54      9.84 o 
   3  12   4       58.94       46.75      8.97 o 
   4  12   4        0.00       -4.18     21.69 o 
   5  12   4        4.72        6.70     23.81 o 
  -8  13   4        0.05        2.55     23.56 o 
  -7  13   4        3.49        3.38     21.41 o 
  -6  13   4        0.91       12.75     22.05 o 
  -5  13   4        1.17        2.49     20.86 o 
  -4  13   4        7.95       -2.12     20.30 o 
  -3  13   4      149.35      161.36     22.64 o 
  -2  13   4      176.28      154.29     22.52 o 
  -1  13   4       18.10       21.69     20.73 o 
   0  13   4       39.65       43.46     22.21 o 
   1  13   4        5.83        2.14     13.39 o 
   2  13   4        3.04       11.16      9.69 o 
   3  13   4       27.15       27.42      9.29 o 
   4  13   4        0.53        4.45     22.73 o 
   5  13   4        1.31        8.42     24.36 o 
  -8  14   4        2.29       -7.22     24.11 o 
  -7  14   4       15.10       24.45     23.13 o 
  -6  14   4       41.11       47.67     21.87 o 
  -5  14   4        9.19       15.02     20.70 o 
  -4  14   4       49.59       49.70     21.38 o 
  -3  14   4       34.78       37.87     20.40 o 
  -2  14   4       70.70       66.69     20.76 o 
  -1  14   4        3.84        1.35     20.40 o 
   0  14   4        0.12        3.38     20.46 o 
   1  14   4       25.85       24.96     13.92 o 
   2  14   4       16.50       12.01      9.86 o 
   3  14   4        0.64        0.52     15.44 o 
   4  14   4        3.81       -2.14     16.35 o 
   5  14   4        3.14       -6.63     24.67 o 
  -8  15   4        0.34       -6.88     23.71 o 
  -7  15   4        0.13      -18.92     23.25 o 
  -6  15   4        0.45        4.48     21.47 o 
  -5  15   4        0.00        8.72     21.66 o 
  -4  15   4        0.97       -2.00     20.15 o 
  -3  15   4        0.08        0.46     20.18 o 
  -2  15   4        9.41        2.73     19.47 o 
  -1  15   4       10.28       27.00     20.70 o 
   0  15   4       49.56       44.91     21.01 o 
   1  15   4        4.18       15.73     12.94 o 
   2  15   4        0.00        3.90     10.38 o 
   3  15   4        2.89        2.71     15.24 o 
   4  15   4        2.29        3.58     16.83 o 
   5  15   4        0.58       -5.01     17.96 o 
  -7  16   4        1.91       -4.88     23.25 o 
  -6  16   4        8.00       11.98     21.87 o 
  -5  16   4        1.90        0.25     21.96 o 
  -4  16   4        6.78        7.77     22.21 o 
  -3  16   4       59.28       51.14     21.10 o 
  -2  16   4       22.79       13.91     20.49 o 
  -1  16   4        6.64        6.11     20.70 o 
   0  16   4        8.83       18.92     21.29 o 
   1  16   4        2.06       10.90     13.84 o 
   2  16   4        8.71        4.20     11.12 o 
   3  16   4        6.63        6.02     15.52 o 
   4  16   4        2.83       15.88     16.94 o 
  -7  17   4        0.60       -7.43     23.62 o 
  -6  17   4        3.98       29.06     23.38 o 
  -5  17   4       13.88       15.42     21.41 o 
  -4  17   4       37.15       26.66     21.93 o 
  -3  17   4        4.27       -1.75     21.10 o 
  -2  17   4        4.65       -0.83     20.86 o 
  -1  17   4        0.08       11.15     21.72 o 
   0  17   4        5.85        5.47     21.23 o 
   1  17   4        0.60       13.48     14.17 o 
   2  17   4        8.00       13.78     11.55 o 
   3  17   4        0.44        1.32     16.11 o 
   4  17   4        1.48      -10.60     17.09 o 
  -6  18   4       37.25       41.41     24.45 o 
  -5  18   4        9.93        9.43     21.44 o 
  -4  18   4        0.07        1.04     21.90 o 
  -3  18   4       10.98       24.02     21.38 o 
  -2  18   4       20.04       21.41     21.35 o 
  -1  18   4        0.59        6.51     21.72 o 
   0  18   4        0.04       20.93     14.41 o 
   1  18   4        3.07        2.09     14.46 o 
   2  18   4        0.00        0.69     11.39 o 
   3  18   4        0.02      -16.93     16.93 o 
  -6  19   4        0.09       -9.18     23.59 o 
  -5  19   4        0.13        7.53     22.48 o 
  -4  19   4        4.89        3.13     21.96 o 
  -3  19   4        1.17       17.36     21.81 o 
  -2  19   4        5.15       11.73     21.44 o 
  -1  19   4        7.12       16.46     21.26 o 
   0  19   4        2.67       30.52     15.33 o 
   1  19   4        0.01        3.34     14.69 o 
   2  19   4        0.00       -0.03     13.91 o 
   3  19   4        0.44        8.05     17.41 o 
  -5  20   4        0.84        7.43     22.85 o 
  -4  20   4        8.86        6.51     23.01 o 
  -3  20   4        0.02       -9.92     22.64 o 
  -2  20   4        1.15        9.46     22.05 o 
  -1  20   4        1.91        3.92     15.31 o 
   0  20   4        7.61       16.09     19.34 o 
   1  20   4        0.03       -1.07     15.25 o 
   2  20   4        1.02        2.00     24.17 o 
  -4  21   4        2.81        9.89     23.31 o 
  -3  21   4        0.65       13.67     23.44 o 
  -2  21   4        0.83        7.49     22.91 o 
  -1  21   4        0.04       14.71     16.26 o 
   0  21   4        0.50       13.91     16.29 o 
   1  21   4        0.69        1.85     16.25 o 
  -3  22   4        0.80       11.18     23.53 o 
  -2  22   4        1.72       10.33     17.02 o 
  -1  22   4        3.88       15.28     16.84 o 
 -10   1   5       14.51        6.26     16.50 o 
  -9   1   5        8.45        5.60     15.13 o 
  -8   1   5       52.62       50.23      8.89 o 
  -7   1   5        7.50        9.09      6.38 o 
  -6   1   5       10.21        6.38     12.40 o 
  -5   1   5       28.91       27.86     11.80 o 
  -4   1   5       33.81       34.27      5.90 o 
  -3   1   5       16.13       21.00      4.77 o 
  -2   1   5       60.47       56.23      4.89 o 
  -1   1   5       12.52        6.52      6.25 o 
   0   1   5       17.64       17.43      8.54 o 
   1   1   5        9.46       12.19      8.33 o 
   2   1   5       73.84       79.66     15.20 o 
   3   1   5       25.45       38.08     15.40 o 
   4   1   5       34.57       41.28     16.13 o 
   5   1   5       10.38       18.70     16.95 o 
   6   1   5        5.19        9.85     18.03 o 
 -10   2   5        6.41        1.66     16.05 o 
  -9   2   5        1.19        6.91     15.50 o 
  -8   2   5       18.22       17.48     14.60 o 
  -7   2   5        4.97        4.93      4.82 o 
  -6   2   5        0.24        1.68      3.67 o 
  -5   2   5       42.96       37.91      4.66 o 
  -4   2   5        7.11        6.72      4.41 o 
  -3   2   5        1.04        4.14      5.22 o 
  -2   2   5        0.29        4.37      4.97 o 
  -1   2   5      128.38      138.41      7.85 o 
   0   2   5       22.25       19.47      8.59 o 
   1   2   5      112.21      105.49      9.90 o 
   2   2   5       88.07       93.15      9.19 o 
   3   2   5       54.53       74.48     16.01 o 
   4   2   5        0.41        6.91     16.01 o 
   5   2   5        2.90        4.25     16.67 o 
   6   2   5        1.11        9.48     17.99 o 
 -10   3   5        0.57        9.58     25.34 o 
  -9   3   5        0.02        1.87      9.75 o 
  -8   3   5        0.69        6.51     13.93 o 
  -7   3   5        3.17        0.75      2.36 o 
  -6   3   5       43.80       41.33     12.73 o 
  -5   3   5       50.89       54.91     11.92 o 
  -4   3   5        0.50        1.76      3.01 o 
  -3   3   5        3.19        6.73      4.79 o 
  -2   3   5       51.04       51.32      5.04 o 
  -1   3   5       42.22       40.53      6.27 o 
   0   3   5      255.99      262.43      9.92 o 
   1   3   5        9.54       21.71      9.37 o 
   2   3   5        0.05        1.36     10.14 o 
   3   3   5        0.81        1.47     20.30 o 
   4   3   5        3.09        7.23     16.22 o 
   5   3   5        1.61        7.53     16.92 o 
   6   3   5        1.27        8.29     18.08 o 
 -10   4   5        0.13        2.86     23.44 o 
  -9   4   5        0.02       17.87     15.51 o 
  -8   4   5        2.30       -0.32     13.98 o 
  -7   4   5       39.59       45.33     13.27 o 
  -6   4   5        7.35        7.52     12.55 o 
  -5   4   5       83.35       90.02     12.52 o 
  -4   4   5       61.69       70.45      7.93 o 
  -3   4   5        1.75        2.45      6.63 o 
  -2   4   5       31.58       34.06      5.98 o 
  -1   4   5      127.71      122.35      6.61 o 
   0   4   5       74.17       70.37      8.45 o 
   1   4   5       36.71       38.72      9.23 o 
   2   4   5       38.11       28.80     10.79 o 
   3   4   5        4.26       -2.76     20.40 o 
   4   4   5        0.94       10.44     22.02 o 
   5   4   5        0.07       -2.24     23.56 o 
   6   4   5        4.97        5.31     25.43 o 
 -10   5   5        0.11      -12.47     23.50 o 
  -9   5   5        0.29        4.21     22.30 o 
  -8   5   5        0.09        4.70     14.03 o 
  -7   5   5       10.33       15.96     12.73 o 
  -6   5   5        0.74        6.85     12.51 o 
  -5   5   5      406.90      405.93     14.18 o 
  -4   5   5       68.73       65.30      7.48 o 
  -3   5   5        1.06        0.66      6.33 o 
  -2   5   5      112.95      118.83      6.93 o 
  -1   5   5       36.02       39.25      6.93 o 
   0   5   5       11.64       12.12      7.63 o 
   1   5   5       93.66       88.03      9.22 o 
   2   5   5        8.56        5.87     20.92 o 
   3   5   5        0.04        2.06     21.16 o 
   4   5   5        2.05       -3.47     22.79 o 
   5   5   5        0.01       12.38     24.11 o 
   6   5   5        0.12        4.70     25.65 o 
 -10   6   5        1.65       18.46     25.74 o 
  -9   6   5        1.44        4.95     22.48 o 
  -8   6   5        0.17        2.61     22.61 o 
  -7   6   5       89.94      100.50     14.04 o 
  -6   6   5       16.47       22.27     12.28 o 
  -5   6   5       54.98       57.78      8.47 o 
  -4   6   5        4.93        3.18      6.98 o 
  -3   6   5      132.55      136.86      6.64 o 
  -2   6   5       24.76       32.11      5.89 o 
  -1   6   5       24.05       26.92      6.27 o 
   0   6   5       42.64       35.34      7.37 o 
   1   6   5       91.02       95.84      8.97 o 
   2   6   5       10.83        8.47     14.19 o 
   3   6   5       13.45       24.36     21.04 o 
   4   6   5        0.07        0.22     22.30 o 
   5   6   5       10.63        2.09     24.39 o 
   6   6   5        7.64        7.16     25.99 o 
 -10   7   5        2.52       -9.22     25.86 o 
  -9   7   5        5.50        4.82     23.81 o 
  -8   7   5        1.65       12.62     23.04 o 
  -7   7   5      175.37      155.55     23.59 o 
  -6   7   5      138.46      117.29     13.36 o 
  -5   7   5      100.36      103.58      8.63 o 
  -4   7   5       61.69       49.84      6.86 o 
  -3   7   5       49.06       49.71      5.77 o 
  -2   7   5       74.36       73.54      5.60 o 
  -1   7   5        8.10        8.85      5.33 o 
   0   7   5       81.61       83.92      7.19 o 
   1   7   5      111.73      103.56      6.69 o 
   2   7   5        3.14        4.20      8.40 o 
   3   7   5       23.62       19.60     21.16 o 
   4   7   5        1.20       -6.97     22.48 o 
   5   7   5        4.70       16.53     24.67 o 
  -9   8   5       14.59       13.91     23.90 o 
  -8   8   5       21.58       13.48     23.01 o 
  -7   8   5      200.27      206.69     24.60 o 
  -6   8   5       60.99       79.71     22.21 o 
  -5   8   5       22.55       19.95      7.61 o 
  -4   8   5        0.01       -0.03      6.08 o 
  -3   8   5       74.58       77.44      3.93 o 
  -2   8   5       15.11       16.31      5.05 o 
  -1   8   5        0.12       -1.74      3.54 o 
   0   8   5       20.62       23.51      4.19 o 
   1   8   5       40.27       43.16      5.79 o 
   2   8   5        0.03        0.33      8.04 o 
   3   8   5       13.12       -2.06     20.37 o 
   4   8   5       37.56       51.51     23.84 o 
   5   8   5        1.82        8.69     23.96 o 
  -9   9   5       39.59       40.67     23.96 o 
  -8   9   5        3.56        3.59     23.47 o 
  -7   9   5       24.57       26.08     23.13 o 
  -6   9   5        0.93        3.44     20.76 o 
  -5   9   5        1.05       -2.03      9.88 o 
  -4   9   5       36.28       32.38      8.45 o 
  -3   9   5       41.40       37.21      4.05 o 
  -2   9   5        6.20       -2.19      9.24 o 
  -1   9   5        2.23       10.78     11.66 o 
   0   9   5       10.28        6.85      2.84 o 
   1   9   5       29.54       29.19      5.07 o 
   2   9   5        0.00        4.76     14.54 o 
   3   9   5       32.45       35.16     19.81 o 
   4   9   5       60.07       54.06     23.71 o 
   5   9   5        0.97       -4.98     24.70 o 
  -9  10   5       14.00       19.44     24.27 o 
  -8  10   5        6.48       -6.30     23.53 o 
  -7  10   5        0.38       -0.40     22.91 o 
  -6  10   5       13.63        5.74     20.98 o 
  -5  10   5        3.06       13.48     20.40 o 
  -4  10   5        7.64        4.42      7.56 o 
  -3  10   5       22.52       16.01      6.26 o 
  -2  10   5        5.70        7.61      9.16 o 
  -1  10   5       12.38       13.10     11.17 o 
   0  10   5        9.00       14.81     12.23 o 
   1  10   5        0.48        1.78      5.31 o 
   2  10   5       44.51       44.89     15.32 o 
   3  10   5        0.80       -3.25     15.38 o 
   4  10   5       19.07       30.41     23.16 o 
   5  10   5       11.87       -2.43     25.50 o 
  -9  11   5        1.68        4.18     25.93 o 
  -8  11   5        3.44       18.77     23.13 o 
  -7  11   5        0.03      -11.70     21.99 o 
  -6  11   5       15.86       18.40     22.58 o 
  -5  11   5       67.07       71.97     22.61 o 
  -4  11   5        1.19        5.50     20.33 o 
  -3  11   5        7.57        7.46      6.82 o 
  -2  11   5       40.72       39.01      9.66 o 
  -1  11   5        3.09       10.74     11.38 o 
   0  11   5       57.21       48.11     13.33 o 
   1  11   5        8.39        6.20      4.02 o 
   2  11   5       18.91       11.11     14.80 o 
   3  11   5        0.27        5.85     15.65 o 
   4  11   5        6.73       19.26     17.12 o 
   5  11   5        1.25      -11.03     24.57 o 
  -9  12   5        1.35       -7.80     24.45 o 
  -8  12   5        2.41        6.91     24.45 o 
  -7  12   5       27.98        9.95     23.47 o 
  -6  12   5        3.27        7.10     21.72 o 
  -5  12   5        5.40        0.86     21.56 o 
  -4  12   5       63.88       52.53     21.81 o 
  -3  12   5      107.93      102.86      8.49 o 
  -2  12   5       14.48        8.22      9.67 o 
  -1  12   5        2.75        8.68     11.23 o 
   0  12   5        2.62        2.66     12.24 o 
   1  12   5       16.17       14.88     13.56 o 
   2  12   5        2.01        0.46     15.07 o 
   3  12   5        0.73        1.76     15.55 o 
   4  12   5        4.56       11.85     16.65 o 
  -8  13   5        4.72        1.78     23.34 o 
  -7  13   5        6.05        3.01     23.68 o 
  -6  13   5        0.72        8.54     21.29 o 
  -5  13   5        6.82       -8.05     21.69 o 
  -4  13   5       14.29       17.97     21.13 o 
  -3  13   5       56.31       58.34      8.70 o 
  -2  13   5        2.05        1.95      9.46 o 
  -1  13   5       26.44       32.60     11.63 o 
   0  13   5        1.17       -3.16     12.32 o 
   1  13   5        9.10       17.89     14.36 o 
   2  13   5       15.04       17.03      9.57 o 
   3  13   5        1.92        5.33     15.93 o 
   4  13   5        3.29        9.38     17.40 o 
  -8  14   5        0.00        2.15     24.33 o 
  -7  14   5        2.15       -2.09     22.95 o 
  -6  14   5        7.32        8.85     21.56 o 
  -5  14   5       43.67       47.43     22.55 o 
  -4  14   5       29.49       44.02     23.01 o 
  -3  14   5      198.21      174.75     25.10 o 
  -2  14   5        4.71        3.64     10.02 o 
  -1  14   5      154.50      160.88     18.17 o 
   0  14   5        8.20        7.02     13.18 o 
   1  14   5       57.52       58.78     15.20 o 
   2  14   5        6.40        5.67     10.24 o 
   3  14   5        3.57        2.10     16.24 o 
   4  14   5        3.12       10.01     17.00 o 
  -8  15   5        2.92        4.70     26.14 o 
  -7  15   5        1.28      -18.68     23.28 o 
  -6  15   5        2.52       20.52     22.55 o 
  -5  15   5        1.50       14.38     23.04 o 
  -4  15   5        1.33        7.59     21.59 o 
  -3  15   5        0.13       -1.44     21.59 o 
  -2  15   5       69.38       72.09     11.80 o 
  -1  15   5        4.97        6.44     12.11 o 
   0  15   5        4.98        4.17     14.03 o 
   1  15   5        8.57       19.10     14.64 o 
   2  15   5        1.60       -0.72     15.69 o 
   3  15   5        1.45        4.09     16.28 o 
  -7  16   5        4.20        5.07     23.87 o 
  -6  16   5       10.94        6.82     22.79 o 
  -5  16   5       49.58       36.37     23.56 o 
  -4  16   5       19.17       20.64     22.39 o 
  -3  16   5        3.36       -0.43     22.36 o 
  -2  16   5       26.01       32.44     22.85 o 
  -1  16   5      104.78       94.13     16.77 o 
   0  16   5        0.94        3.02     13.67 o 
   1  16   5       12.28       24.85     11.00 o 
   2  16   5        3.58        7.33     16.16 o 
   3  16   5        2.98       15.91     17.28 o 
  -7  17   5        1.87       -1.66     24.42 o 
  -6  17   5        0.08       -6.54     22.91 o 
  -5  17   5        0.04       -5.31     22.12 o 
  -4  17   5        1.43        9.68     23.07 o 
  -3  17   5       10.44       10.17     23.41 o 
  -2  17   5        0.42       15.39     22.21 o 
  -1  17   5        0.06       -6.11     13.07 o 
   0  17   5        0.63       -1.21     13.65 o 
   1  17   5        4.38       11.87     11.44 o 
   2  17   5        6.15        5.05     16.27 o 
  -6  18   5        0.45       -0.71     25.40 o 
  -5  18   5        0.16       24.02     24.33 o 
  -4  18   5        2.40       15.17     23.96 o 
  -3  18   5        3.77        4.79     22.67 o 
  -2  18   5        0.11       -4.12     22.64 o 
  -1  18   5        5.14       -8.05     23.25 o 
   0  18   5        3.59       10.66     14.33 o 
   1  18   5        0.93       11.81     11.93 o 
   2  18   5        2.37       13.15     17.17 o 
  -5  19   5        0.88       -5.10     23.28 o 
  -4  19   5        0.51       19.26     23.25 o 
  -3  19   5        2.67       17.23     22.82 o 
  -2  19   5       14.35       19.17     23.19 o 
  -1  19   5        4.18        4.82     22.48 o 
   0  19   5        0.09        3.82     12.14 o 
   1  19   5        0.88       -1.71     12.29 o 
  -4  20   5        2.95       14.07     24.30 o 
  -3  20   5        0.00       10.38     23.13 o 
  -2  20   5        0.01       27.31     24.82 o 
  -1  20   5        0.42        0.77     23.31 o 
   0  20   5        0.73        5.67     16.47 o 
  -2  21   5        0.20      -16.06     24.97 o 
 -10   0   6        0.84       14.68     24.27 o 
  -9   0   6       19.26       18.71     21.53 o 
  -8   0   6       12.00       19.41     21.13 o 
  -7   0   6       14.21       26.54     18.80 o 
  -6   0   6        0.80       -0.03     17.39 o 
  -5   0   6        5.06       -0.36      7.50 o 
  -4   0   6        6.31        7.10      7.89 o 
  -3   0   6      176.37      175.31     12.84 o 
  -2   0   6       36.69       39.82     10.03 o 
  -1   0   6      136.87      141.18     17.11 o 
   0   0   6      283.03      257.50     19.94 o 
   1   0   6       17.38       18.95     16.28 o 
   2   0   6       57.35       59.38     14.24 o 
   3   0   6        5.73        4.58     23.34 o 
   4   0   6       24.88       26.08     24.45 o 
   5   0   6        3.71       -1.29     25.53 o 
 -10   1   6        0.03       15.77     16.78 o 
  -9   1   6       11.39       11.16     15.26 o 
  -8   1   6        0.59        8.00     14.45 o 
  -7   1   6        9.92        7.03     13.22 o 
  -6   1   6        1.73        5.93     12.46 o 
  -5   1   6       27.49       25.10      7.88 o 
  -4   1   6      114.36      109.65      6.27 o 
  -3   1   6       12.70       10.41      6.29 o 
  -2   1   6       64.07       60.34      7.91 o 
  -1   1   6       17.25       15.73     11.10 o 
   0   1   6        1.41        9.84     11.67 o 
   1   1   6       90.64       91.39     10.81 o 
   2   1   6        0.33        5.31     10.67 o 
   3   1   6       10.88       16.98     16.19 o 
   4   1   6        5.01       14.35     16.84 o 
   5   1   6        0.44        3.81     18.06 o 
 -10   2   6        0.01        4.12     16.11 o 
  -9   2   6        6.28        7.42     15.34 o 
  -8   2   6        5.46        2.55     14.21 o 
  -7   2   6        3.34        6.58     13.23 o 
  -6   2   6        2.02        5.03     12.82 o 
  -5   2   6       16.08       13.46      4.54 o 
  -4   2   6       84.84       85.42      6.03 o 
  -3   2   6       25.14       28.55      6.15 o 
  -2   2   6       34.26       32.98      7.69 o 
  -1   2   6       26.78       22.17     10.51 o 
   0   2   6        1.80        6.40      9.88 o 
   1   2   6        0.03        0.94      9.77 o 
   2   2   6       22.78       25.56     10.66 o 
   3   2   6        1.01        3.38     22.42 o 
   4   2   6        4.47       -0.89     24.05 o 
   5   2   6        0.44       -9.43     26.42 o 
 -10   3   6        0.18        0.06     17.08 o 
  -9   3   6       14.07       15.75     15.44 o 
  -8   3   6        7.44       -3.24     14.19 o 
  -7   3   6       60.45       69.56     14.25 o 
  -6   3   6       12.34       10.29     12.59 o 
  -5   3   6       16.30       11.79     12.16 o 
  -4   3   6       83.15       78.84      5.99 o 
  -3   3   6      248.76      235.94      8.25 o 
  -2   3   6       24.46       25.33      7.60 o 
  -1   3   6      155.70      150.18     11.67 o 
   0   3   6        6.16        2.19      9.15 o 
   1   3   6       35.29       38.67     10.07 o 
   2   3   6        0.49       14.92     14.18 o 
   3   3   6        0.21       -2.30     22.15 o 
   4   3   6        4.07       -7.89     23.93 o 
   5   3   6        1.17       13.36     26.79 o 
 -10   4   6        0.53       -2.57     16.39 o 
  -9   4   6        0.20       -0.50     15.28 o 
  -8   4   6        0.11       -1.44     14.23 o 
  -7   4   6       26.11       27.81     15.51 o 
  -6   4   6      103.26       95.82     13.14 o 
  -5   4   6       79.52       84.51     12.49 o 
  -4   4   6        4.87        7.61      8.24 o 
  -3   4   6      209.86      206.69      6.69 o 
  -2   4   6        0.74        1.34      7.07 o 
  -1   4   6      124.08      121.63      9.21 o 
   0   4   6       70.38       77.61      9.38 o 
   1   4   6        6.73       11.09      9.51 o 
   2   4   6        2.55       -3.30     14.48 o 
   3   4   6        0.82       -0.25     22.33 o 
   4   4   6        0.38       -4.48     23.44 o 
   5   4   6        1.66       -0.37     26.36 o 
  -9   5   6        2.17       -7.82     15.03 o 
  -8   5   6        5.41        8.48     14.38 o 
  -7   5   6       41.11       41.88     13.42 o 
  -6   5   6       42.43       38.41     12.04 o 
  -5   5   6      369.01      353.67     14.39 o 
  -4   5   6       22.08       26.53      7.85 o 
  -3   5   6      259.92      252.60      8.84 o 
  -2   5   6       12.55       19.60      9.37 o 
  -1   5   6       70.96       74.94      8.49 o 
   0   5   6        0.02        2.55      8.38 o 
   1   5   6        0.78        2.42      8.97 o 
   2   5   6        5.98        4.61     13.97 o 
   3   5   6        3.49        4.06     15.41 o 
   4   5   6        0.97       -2.00     23.53 o 
   5   5   6        2.13       -6.24     25.46 o 
  -9   6   6        0.29        6.60     24.57 o 
  -8   6   6        4.80        3.18     14.23 o 
  -7   6   6       16.49       21.20     13.02 o 
  -6   6   6       18.62       20.51     11.98 o 
  -5   6   6      148.78      138.72     12.09 o 
  -4   6   6       21.65       24.95      7.45 o 
  -3   6   6       28.06       26.73      6.87 o 
  -2   6   6       89.35       89.67      7.64 o 
  -1   6   6        5.37       11.13      7.38 o 
   0   6   6        2.98        4.58      8.16 o 
   1   6   6        8.66        9.54      8.62 o 
   2   6   6       20.54       18.09      9.62 o 
   3   6   6        0.03        3.83     15.56 o 
   4   6   6        0.28        0.71     23.50 o 
  -9   7   6        1.27        5.31     24.85 o 
  -8   7   6        1.02        7.53     13.50 o 
  -7   7   6       13.37       11.02     12.77 o 
  -6   7   6        1.45       -4.51     11.28 o 
  -5   7   6       86.56       76.82     10.83 o 
  -4   7   6        1.68        0.57      6.82 o 
  -3   7   6        2.85       -0.46      7.80 o 
  -2   7   6       22.57       17.88      6.45 o 
  -1   7   6       12.68       16.24      6.78 o 
   0   7   6       14.42        6.23      7.57 o 
   1   7   6       13.47       13.72      8.43 o 
   2   7   6        3.73        0.79      9.33 o 
   3   7   6        1.99        3.52     15.71 o 
   4   7   6        0.01        6.42     24.30 o 
  -9   8   6        0.31       -3.72     24.76 o 
  -8   8   6       11.69       13.82     22.85 o 
  -7   8   6       11.79       12.39     12.13 o 
  -6   8   6        2.69        6.68     10.65 o 
  -5   8   6        0.75       -0.69      9.52 o 
  -4   8   6       33.16       37.65      8.55 o 
  -3   8   6        5.46        9.96      6.61 o 
  -2   8   6        0.64        5.17      4.99 o 
  -1   8   6       43.82       33.37      5.77 o 
   0   8   6        2.95        5.62      6.72 o 
   1   8   6        6.75        5.29      8.14 o 
   2   8   6        3.90        5.37      8.98 o 
   3   8   6        2.70        3.09     15.62 o 
   4   8   6        1.04       -1.25     16.77 o 
  -9   9   6        0.41       13.70     24.17 o 
  -8   9   6        0.44       -4.09     23.93 o 
  -7   9   6        7.24       11.98     23.50 o 
  -6   9   6       11.07        6.45     20.80 o 
  -5   9   6       11.46        8.36      9.14 o 
  -4   9   6        7.61        4.89      7.06 o 
  -3   9   6        0.25       -1.53      4.70 o 
  -2   9   6        6.87        3.86      2.84 o 
  -1   9   6        0.67        2.79      3.41 o 
   0   9   6        1.77        0.42      5.40 o 
   1   9   6       31.22       23.87      7.62 o 
   2   9   6       22.62        5.15     14.90 o 
   3   9   6        0.03        4.92     15.70 o 
   4   9   6        6.08        9.07     17.30 o 
  -9  10   6        4.82        0.12     24.85 o 
  -8  10   6        8.43        1.17     23.71 o 
  -7  10   6        1.46        5.53     22.30 o 
  -6  10   6        5.13       17.66     23.01 o 
  -5  10   6        7.55       10.32     21.41 o 
  -4  10   6        1.41        3.07     20.73 o 
  -3  10   6        0.05        1.50      7.04 o 
  -2  10   6       30.22       31.24     10.65 o 
  -1  10   6        6.06        5.51     11.97 o 
   0  10   6        2.79        7.80     13.64 o 
   1  10   6        0.05       -0.63     14.02 o 
   2  10   6       26.68       38.08     15.71 o 
   3  10   6        3.95       11.21     16.13 o 
   4  10   6        0.70       -0.17     17.72 o 
  -8  11   6        7.34       12.87     23.31 o 
  -7  11   6        0.26       -5.01     23.81 o 
  -6  11   6        1.44       14.22     21.41 o 
  -5  11   6        0.04       -5.10     22.85 o 
  -4  11   6        6.87        4.91     21.26 o 
  -3  11   6        4.51        9.80     20.80 o 
  -2  11   6        5.35       -1.62     10.31 o 
  -1  11   6       39.18       39.53     12.33 o 
   0  11   6        0.23        1.02     14.03 o 
   1  11   6       19.93       21.11     14.34 o 
   2  11   6        0.29        0.11     15.81 o 
   3  11   6        2.44        4.87     16.94 o 
  -8  12   6        0.03        3.90     24.94 o 
  -7  12   6        0.00        6.42     22.91 o 
  -6  12   6        0.02       -8.05     21.62 o 
  -5  12   6        0.67       -4.15     23.04 o 
  -4  12   6        1.40       12.87     21.81 o 
  -3  12   6        1.49       13.24     21.16 o 
  -2  12   6       21.65        1.20     10.68 o 
  -1  12   6       96.68       93.30     17.02 o 
   0  12   6       40.31       42.21     14.41 o 
   1  12   6        1.68        1.76     14.64 o 
   2  12   6        1.21       15.38     15.81 o 
   3  12   6        0.29      -12.98     18.92 o 
  -8  13   6        0.01        9.22     25.68 o 
  -7  13   6        0.50        3.16     24.42 o 
  -6  13   6        8.29       19.97     23.59 o 
  -5  13   6        1.14       -2.70     23.81 o 
  -4  13   6       27.59       20.24     21.69 o 
  -3  13   6       68.96       58.92     23.90 o 
  -2  13   6       19.67       20.00     22.88 o 
  -1  13   6        7.71       14.28     12.42 o 
   0  13   6        1.91       -0.34     13.96 o 
   1  13   6        2.82       13.81     15.32 o 
   2  13   6        0.00       -0.96     16.23 o 
   3  13   6        2.81        2.70     21.00 o 
  -7  14   6        6.35       17.48     25.56 o 
  -6  14   6        1.04        4.45     24.17 o 
  -5  14   6        2.13        4.64     24.14 o 
  -4  14   6        0.49        6.63     22.45 o 
  -3  14   6        6.68       -0.22     22.18 o 
  -2  14   6        1.14        1.81     21.56 o 
  -1  14   6       18.41       37.58     12.45 o 
   0  14   6        1.01       10.20     14.48 o 
   1  14   6        7.88       18.89     15.11 o 
   2  14   6        0.01       -4.11     15.68 o 
  -7  15   6        1.09       -2.70     25.86 o 
  -6  15   6        1.66        8.08     24.39 o 
  -5  15   6        9.44       -0.40     24.24 o 
  -4  15   6       11.12       20.24     24.11 o 
  -3  15   6        3.14       -2.49     24.02 o 
  -2  15   6       44.02       33.64     22.55 o 
  -1  15   6        6.11        0.15     24.45 o 
   0  15   6        6.48       -4.22     13.83 o 
   1  15   6        0.40       -1.61     15.95 o 
   2  15   6        0.22       10.90     16.69 o 
  -6  16   6        0.01        1.66     23.87 o 
  -5  16   6        0.00       -2.61     22.95 o 
  -4  16   6        0.02       -3.35     22.79 o 
  -3  16   6        7.32       -3.78     23.50 o 
  -2  16   6       18.88       41.81     24.33 o 
  -1  16   6       32.86       20.15     25.22 o 
   0  16   6       20.67       27.68     15.06 o 
   1  16   6        9.26       19.22     16.03 o 
  -6  17   6        0.06      -11.12     24.27 o 
  -5  17   6        3.35       23.74     25.65 o 
  -4  17   6        6.76        6.45     24.57 o 
  -3  17   6        3.99       11.33     22.98 o 
  -2  17   6        2.11       -7.56     24.24 o 
  -1  17   6        0.16       10.63     25.37 o 
   0  17   6       21.97       26.29     24.73 o 
   1  17   6       11.65       22.29     16.56 o 
  -5  18   6        0.00        0.58     24.91 o 
  -4  18   6        5.51       12.59     24.51 o 
  -3  18   6        9.19        6.94     24.39 o 
  -2  18   6        1.02        0.46     24.97 o 
  -1  18   6        1.79       22.21     25.53 o 
   0  18   6        2.45        5.47     25.96 o 
  -3  19   6        0.82        8.75     26.17 o 
  -2  19   6        0.02       16.37     25.99 o 
  -1  19   6        0.44       12.56     24.82 o 
  -9   1   7        0.26        1.28     15.95 o 
  -8   1   7        0.03        4.12     14.43 o 
  -7   1   7        6.99        3.84     13.38 o 
  -6   1   7       24.61       22.52     12.95 o 
  -5   1   7        2.14        3.92     12.13 o 
  -4   1   7       12.38       10.86      6.15 o 
  -3   1   7       13.30        9.24     11.77 o 
  -2   1   7      311.47      313.64     14.04 o 
  -1   1   7       98.10       83.44     12.18 o 
   0   1   7       92.46       83.86     12.45 o 
   1   1   7       15.02       12.98     13.03 o 
   2   1   7        2.89        2.65     11.48 o 
   3   1   7       13.36       13.63     12.37 o 
   4   1   7        0.04       -7.71     25.50 o 
  -9   2   7        0.14       20.03     15.62 o 
  -8   2   7        2.63        0.47     14.46 o 
  -7   2   7       14.37       13.68     13.62 o 
  -6   2   7        0.47        3.93     13.05 o 
  -5   2   7        0.21        5.05     11.68 o 
  -4   2   7      142.92      134.86     12.95 o 
  -3   2   7       59.10       54.62      8.04 o 
  -2   2   7      248.82      228.05     13.06 o 
  -1   2   7       35.43       38.99     11.74 o 
   0   2   7        3.04        0.69     11.86 o 
   1   2   7        0.05        6.02     10.93 o 
   2   2   7        3.04        7.96     11.66 o 
   3   2   7        0.38        2.16     12.18 o 
  -9   3   7        2.95        3.79     15.51 o 
  -8   3   7        1.40        4.67     14.04 o 
  -7   3   7        1.74        6.26     13.71 o 
  -6   3   7        7.13       16.45     12.95 o 
  -5   3   7        1.09       -1.53     11.65 o 
  -4   3   7      194.82      195.29     13.40 o 
  -3   3   7      156.81      154.49      8.64 o 
  -2   3   7        0.63        5.17     10.57 o 
  -1   3   7        9.06        7.14     10.99 o 
   0   3   7        0.01       -0.28     11.61 o 
   1   3   7       11.93       10.53     10.39 o 
   2   3   7        6.81       10.25     11.24 o 
   3   3   7        0.13       -3.36     12.11 o 
  -9   4   7        0.04        2.21     15.07 o 
  -8   4   7        3.00       -9.53     14.46 o 
  -7   4   7       28.73       33.86     14.14 o 
  -6   4   7       18.46       15.34     12.64 o 
  -5   4   7       39.56       32.93     12.01 o 
  -4   4   7      101.03       90.25     11.52 o 
  -3   4   7        9.98       10.95     10.25 o 
  -2   4   7        6.85       11.44     10.06 o 
  -1   4   7        0.00       -1.98     10.36 o 
   0   4   7       20.88       22.95      9.53 o 
   1   4   7        0.00        1.17     10.02 o 
   2   4   7        9.69        5.79     10.71 o 
   3   4   7        0.05        4.95     12.06 o 
  -9   5   7        0.79        0.41     15.71 o 
  -8   5   7        0.06        3.26     14.09 o 
  -7   5   7        0.66        1.98     12.47 o 
  -6   5   7        0.60       -4.58     12.37 o 
  -5   5   7        9.69       10.07     10.96 o 
  -4   5   7        2.45        3.45     10.26 o 
  -3   5   7        3.56        4.26      9.79 o 
  -2   5   7       27.87       23.22      9.63 o 
  -1   5   7        0.21        6.90      8.33 o 
   0   5   7        0.29        1.50      9.00 o 
   1   5   7        0.28        1.17      9.84 o 
   2   5   7        0.13        0.10     10.73 o 
   3   5   7        0.22        5.04     11.52 o 
  -9   6   7        0.14        7.60     15.87 o 
  -8   6   7        0.69       -4.43     13.36 o 
  -7   6   7        1.79        5.61     12.89 o 
  -6   6   7       48.08       56.05     12.51 o 
  -5   6   7       30.88       17.44     10.60 o 
  -4   6   7        3.21        6.60      9.51 o 
  -3   6   7        1.48       -2.98      9.19 o 
  -2   6   7        0.15        2.37      8.98 o 
  -1   6   7        0.16        1.51      7.73 o 
   0   6   7       14.66       21.59      8.83 o 
   1   6   7       10.01       14.64      9.38 o 
   2   6   7        1.68       -1.63      9.93 o 
   3   6   7        0.29        9.88     17.15 o 
  -9   7   7        0.11        5.77     25.59 o 
  -8   7   7        0.43        2.64     13.86 o 
  -7   7   7        2.67        5.27     12.54 o 
  -6   7   7        0.00        0.64     10.87 o 
  -5   7   7       12.99        8.84     10.15 o 
  -4   7   7       23.32       20.22      9.15 o 
  -3   7   7       38.38       42.14      9.49 o 
  -2   7   7        3.78        6.46     10.49 o 
  -1   7   7        0.00        0.60      7.53 o 
   0   7   7        4.62        9.69      8.08 o 
   1   7   7        0.67        2.58     14.56 o 
   2   7   7        3.40        3.30     15.44 o 
   3   7   7        2.40        4.46     16.98 o 
  -8   8   7        8.70       14.71     23.16 o 
  -7   8   7        6.38       12.37     11.61 o 
  -6   8   7        0.43        5.25     10.50 o 
  -5   8   7        1.53        8.52      9.45 o 
  -4   8   7        8.57       11.03      8.52 o 
  -3   8   7       14.98       21.96     20.46 o 
  -2   8   7        1.02       11.48     11.38 o 
  -1   8   7       28.93       24.33     13.15 o 
   0   8   7        8.43        5.94     14.33 o 
   1   8   7        0.52        7.42     14.86 o 
   2   8   7        0.61       19.39     15.80 o 
   3   8   7        0.03       11.63     18.80 o 
  -8   9   7        0.18       18.12     24.51 o 
  -7   9   7        2.40      -11.15     23.93 o 
  -6   9   7        0.09       10.60     23.01 o 
  -5   9   7        7.35        8.51     21.84 o 
  -4   9   7        4.13        9.28     22.21 o 
  -3   9   7        1.14        2.49     20.95 o 
  -2   9   7        0.59        3.52     11.32 o 
  -1   9   7        0.17        8.80     12.90 o 
   0   9   7       35.35       40.01     14.51 o 
   1   9   7        0.53        0.81     14.84 o 
   2   9   7        7.08        7.16     16.19 o 
  -8  10   7        1.21      -15.79     25.43 o 
  -7  10   7        4.35       17.54     23.07 o 
  -6  10   7        1.33       11.30     22.15 o 
  -5  10   7        2.34       -1.97     22.64 o 
  -4  10   7        0.15        8.48     22.79 o 
  -3  10   7        0.66       11.15     21.44 o 
  -2  10   7       28.99       43.00     22.12 o 
  -1  10   7        3.43       11.17     12.83 o 
   0  10   7       16.82       14.78     14.30 o 
   1  10   7        2.87        1.21     14.76 o 
   2  10   7        0.03       -4.10     16.86 o 
  -8  11   7        0.18        0.98     24.17 o 
  -7  11   7        1.28       -6.79     24.88 o 
  -6  11   7        1.99       -5.10     23.65 o 
  -5  11   7        0.12       -4.42     24.17 o 
  -4  11   7        0.00       -2.70     23.38 o 
  -3  11   7        2.50       -1.87     22.76 o 
  -2  11   7        5.13        9.68     22.64 o 
  -1  11   7        1.16        3.79     13.11 o 
   0  11   7        0.24       16.62     14.56 o 
   1  11   7        0.92        7.71     15.24 o 
   2  11   7        5.20        3.58     16.91 o 
  -7  12   7       12.21       20.15     24.82 o 
  -6  12   7        0.23        2.18     24.20 o 
  -5  12   7        4.46       14.38     24.54 o 
  -4  12   7        0.32      -11.55     23.77 o 
  -3  12   7        0.11       -6.94     22.95 o 
  -2  12   7        0.96       -5.38     21.78 o 
  -1  12   7        4.52       -4.64     22.39 o 
   0  12   7        0.21        5.89     14.95 o 
   1  12   7        0.05        0.69     16.02 o 
   2  12   7        3.23       14.93     17.67 o 
  -7  13   7       12.47       22.24     24.42 o 
  -6  13   7        1.55        3.75     24.79 o 
  -5  13   7       10.29       17.88     24.94 o 
  -4  13   7        0.42        7.80     22.98 o 
  -3  13   7        0.01       -0.86     22.70 o 
  -2  13   7        0.20       10.23     23.84 o 
  -1  13   7        0.75       -4.02     24.02 o 
   0  13   7        0.06        5.26     15.45 o 
   1  13   7        1.61        9.89     15.96 o 
  -6  14   7        0.10       -8.51     25.16 o 
  -5  14   7        0.82       21.75     25.34 o 
  -4  14   7        0.42       10.75     23.10 o 
  -3  14   7        4.34       -2.43     24.91 o 
  -2  14   7        2.13        2.80     24.08 o 
  -1  14   7        1.82       16.25     25.25 o 
   0  14   7        1.84       -9.18     25.62 o 
   1  14   7        0.06       11.19     16.78 o 
  -6  15   7        0.27       20.83     26.57 o 
  -5  15   7        0.86        6.17     24.17 o 
  -4  15   7        2.54       -0.40     25.74 o 
  -3  15   7        1.46       -4.12     23.34 o 
  -2  15   7        5.69       22.48     23.84 o 
  -1  15   7        0.20      -10.78     26.14 o 
   0  15   7        1.23       15.67     26.39 o 
  -5  16   7        2.33       10.23     26.02 o 
  -4  16   7        0.90       13.45     24.33 o 
  -3  16   7        1.07       26.66     26.02 o 
  -2  16   7        3.90        0.22     24.08 o 
  -1  16   7        0.15       -7.31     26.08 o 
  -3  17   7        2.32       17.91     26.45 o 
  -8   0   8        5.11       10.20     21.04 o 
  -7   0   8        0.12       -1.23     19.01 o 
  -6   0   8        5.45       20.55     18.68 o 
  -5   0   8        1.39       -2.64     17.32 o 
  -4   0   8        3.49       -1.84     18.34 o 
  -3   0   8       45.82       30.90     17.94 o 
  -2   0   8      153.31      156.72     18.83 o 
  -1   0   8        0.04        2.64     17.42 o 
   0   0   8      114.82      124.00     20.55 o 
   1   0   8        6.43        7.10     19.44 o 
   2   0   8       22.93       49.12     21.50 o 
  -8   1   8        1.09        7.32     15.00 o 
  -7   1   8        2.77        2.85     13.79 o 
  -6   1   8        2.04        8.09     13.12 o 
  -5   1   8        6.21        6.35     12.38 o 
  -4   1   8        0.19        1.61     12.51 o 
  -3   1   8        0.08        5.02     12.34 o 
  -2   1   8       15.50       16.70     12.17 o 
  -1   1   8       47.52       51.45     12.63 o 
   0   1   8        9.67        9.39     12.66 o 
   1   1   8        4.13        7.99     13.60 o 
   2   1   8        7.33        9.85     14.58 o 
  -8   2   8        2.82       -1.78     14.80 o 
  -7   2   8        0.04       -1.40     13.48 o 
  -6   2   8        1.18        8.36     13.07 o 
  -5   2   8        2.58        9.26     12.74 o 
  -4   2   8       14.77       16.97     12.28 o 
  -3   2   8        3.20        2.59     12.08 o 
  -2   2   8       10.68        8.78     11.38 o 
  -1   2   8        5.63        7.85     11.98 o 
   0   2   8       27.82       28.69     12.46 o 
   1   2   8        2.75       -1.68     12.81 o 
   2   2   8       10.64       15.05     14.47 o 
  -8   3   8        0.04        1.09     14.41 o 
  -7   3   8        6.83        6.22     14.02 o 
  -6   3   8        0.70       -4.67     12.82 o 
  -5   3   8        2.17       10.17     12.35 o 
  -4   3   8        1.46        7.67     11.85 o 
  -3   3   8        7.01       13.40     11.31 o 
  -2   3   8        6.01        6.25     11.16 o 
  -1   3   8       26.70       18.82     11.96 o 
   0   3   8        5.37        1.77     11.77 o 
   1   3   8        0.22        1.17     12.92 o 
   2   3   8        5.04       -0.86     13.51 o 
  -8   4   8        0.60        7.32     14.50 o 
  -7   4   8        0.08        5.10     13.96 o 
  -6   4   8        5.80        5.72     12.62 o 
  -5   4   8        7.71       12.90     11.85 o 
  -4   4   8        6.49        6.07     10.99 o 
  -3   4   8        0.48       -0.24     10.86 o 
  -2   4   8        0.50        4.29     10.96 o 
  -1   4   8        1.99        5.57     11.00 o 
   0   4   8        5.19        8.83     11.92 o 
   1   4   8        5.42       -4.67     21.87 o 
   2   4   8        0.69        7.46     16.89 o 
  -8   5   8        2.17        7.27     14.54 o 
  -7   5   8        4.13       12.87     13.17 o 
  -6   5   8        1.36        3.48     11.82 o 
  -5   5   8        1.22        8.20     11.39 o 
  -4   5   8        0.63        2.46     10.54 o 
  -3   5   8        5.65        6.97     10.43 o 
  -2   5   8        4.56       11.31     10.28 o 
  -1   5   8        4.14       17.08     20.80 o 
   0   5   8        3.84      -13.64     21.16 o 
   1   5   8        9.84       16.35     15.58 o 
   2   5   8        0.04        4.79     16.90 o 
  -8   6   8        1.69        9.83     13.76 o 
  -7   6   8        6.12       12.39     12.98 o 
  -6   6   8        7.13        9.68     11.55 o 
  -5   6   8        3.83       -2.59     10.58 o 
  -4   6   8        0.78      -12.29     20.49 o 
  -3   6   8        0.40       12.26     21.01 o 
  -2   6   8        3.43       -3.84     20.83 o 
  -1   6   8        2.25        4.33     21.35 o 
   0   6   8        1.42        1.11     14.89 o 
   1   6   8        6.92       11.06     15.89 o 
  -8   7   8        1.13       -1.84     25.37 o 
  -7   7   8        0.01        8.39     22.67 o 
  -6   7   8        7.06        3.72     22.05 o 
  -5   7   8        0.27       -3.44     22.48 o 
  -4   7   8       29.75       31.30     21.38 o 
  -3   7   8        0.87       -0.98     21.19 o 
  -2   7   8        0.08       -2.21     20.83 o 
  -1   7   8        1.39       -0.49     22.15 o 
   0   7   8        0.01        6.33     14.96 o 
   1   7   8        1.13        9.23     15.97 o 
  -7   8   8        4.31       16.50     23.19 o 
  -6   8   8        0.19       -5.81     23.47 o 
  -5   8   8        0.43        5.22     23.34 o 
  -4   8   8        6.27       23.07     23.04 o 
  -3   8   8        0.04        0.28     22.18 o 
  -2   8   8        6.68        5.04     21.23 o 
  -1   8   8        0.57       13.21     22.27 o 
   0   8   8        0.33        8.83     15.45 o 
   1   8   8        2.14        2.08     16.52 o 
  -7   9   8        0.06       12.72     24.70 o 
  -6   9   8        1.68       16.34     22.52 o 
  -5   9   8        0.28       -4.12     22.95 o 
  -4   9   8        5.03        9.49     22.36 o 
  -3   9   8        0.13        0.86     23.07 o 
  -2   9   8        4.71       11.30     21.87 o 
  -1   9   8        0.59        6.05     22.82 o 
   0   9   8        0.85        8.15     15.17 o 
   1   9   8        0.01       -4.12     16.73 o 
  -7  10   8        0.27        5.28     23.87 o 
  -6  10   8        0.37        4.36     24.48 o 
  -5  10   8        0.75       12.47     23.77 o 
  -4  10   8        3.72       20.40     23.07 o 
  -3  10   8        0.59      -10.75     23.56 o 
  -2  10   8        6.94        8.51     23.31 o 
  -1  10   8        0.06       -1.63     23.87 o 
   0  10   8        4.26        4.33     25.28 o 
  -6  11   8        0.25      -13.76     23.99 o 
  -5  11   8        0.68        3.90     24.79 o 
  -4  11   8        3.55        9.09     22.79 o 
  -3  11   8        3.78       -2.58     23.34 o 
  -2  11   8        1.12       -6.27     23.44 o 
  -1  11   8        0.05      -11.98     23.53 o 
   0  11   8        1.17        3.04     24.51 o 
  -6  12   8        2.02       -1.94     24.36 o 
  -5  12   8        3.93       -2.61     26.11 o 
  -4  12   8        0.37       23.10     24.45 o 
  -3  12   8        0.37       21.87     23.47 o 
  -2  12   8        0.00       18.15     23.10 o 
  -1  12   8        0.03        5.65     24.97 o 
  -5  13   8        0.05       -8.39     26.54 o 
  -4  13   8        0.10       25.59     25.89 o 
  -3  13   8        0.95       11.64     25.31 o 
  -2  13   8        0.40        3.29     24.91 o 
  -3  14   8        0.55       -0.80     25.10 o 
  -7   1   9        6.91        6.91     14.85 o 
  -6   1   9        4.68        9.17     13.99 o 
  -5   1   9        1.13        5.10     13.04 o 
  -4   1   9        6.59       10.92     12.97 o 
  -3   1   9        5.17       10.07     12.88 o 
  -2   1   9        4.17        3.99     12.69 o 
  -1   1   9        9.39       10.15     12.87 o 
   0   1   9        3.40        2.90     13.94 o 
  -7   2   9        9.84       11.21     14.20 o 
  -6   2   9        0.23        7.32     13.25 o 
  -5   2   9        6.30       13.24     13.25 o 
  -4   2   9        3.22       12.42     13.17 o 
  -3   2   9        4.50        5.27     12.42 o 
  -2   2   9        3.77        3.86     12.11 o 
  -1   2   9       13.19       10.07     13.12 o 
   0   2   9       12.61       39.29     21.93 o 
  -7   3   9        0.57        9.91     14.50 o 
  -6   3   9        0.03       10.09     13.45 o 
  -5   3   9        1.13        3.40     12.73 o 
  -4   3   9        6.43       -2.04     11.90 o 
  -3   3   9        3.65        0.40     20.43 o 
  -2   3   9        0.06        1.26     20.46 o 
  -1   3   9        1.37        9.65     20.80 o 
  -7   4   9       14.71       30.69     23.77 o 
  -6   4   9        4.80        8.36     21.87 o 
  -5   4   9       13.02       23.59     22.12 o 
  -4   4   9        1.37       -0.52     20.86 o 
  -3   4   9        0.12        9.34     21.16 o 
  -2   4   9        0.36        8.29     20.76 o 
  -1   4   9        1.32        1.66     21.66 o 
  -6   5   9        0.39       -4.61     22.15 o 
  -5   5   9        0.01        3.69     22.30 o 
  -4   5   9        2.78       11.67     21.32 o 
  -3   5   9        0.66       13.09     22.02 o 
  -2   5   9        0.40       -0.31     20.98 o 
  -1   5   9        0.55       18.37     22.21 o 
  -6   6   9        1.08       10.84     23.07 o 
  -5   6   9        1.07        8.60     23.25 o 
  -4   6   9        0.21        8.45     22.42 o 
  -3   6   9        0.45       -1.63     22.18 o 
  -2   6   9        0.90        3.26     21.96 o 
  -1   6   9        0.00       10.75     22.21 o 
  -6   7   9        1.99       12.41     23.41 o 
  -5   7   9        2.28       18.03     23.87 o 
  -4   7   9        1.97       -8.02     22.18 o 
  -3   7   9        0.44        5.31     22.58 o 
  -2   7   9        1.43       10.60     22.48 o 
  -5   8   9        0.65       18.52     23.81 o 
  -4   8   9        0.73        6.30     22.79 o 
  -3   8   9        0.00       -0.98     23.81 o 
  -2   8   9        0.17        4.39     22.79 o 
  -5   9   9        0.01        0.98     24.39 o 
  -4   9   9        5.98       15.02     25.00 o 
  -3   9   9        0.33       -6.48     24.82 o 
                                                 
